# Supplementary material for: 2,2,7,7-Tetra­methyl-2,3,6,7-tetra­hydro­benzofuro[7,6-b]furan
Source: Acta Crystallogr Sect E Struct Rep Online. 2010 Feb 10;66(Pt 3):o567. doi: 10.1107/S1600536810004423 (PMC2983516; doi:10.1107/S1600536810004423)
Supplement: Supplementary file 1 [file e-66-0o567-sup1.cif]

##############################################################################
###                                                                        ###
###        Electronic paper (Acta Crystallographica Section E)             ###
###                                                                        ###
##############################################################################
#                                                                            #
# This CIF contains the data in a paper accepted for publication in Acta     #
# Crystallographica Section E. It conforms to the requirements of Notes      #
# for Authors for Section E, and has been peer reviewed under the auspices   #
# of the IUCr Commission on Journals.                                        #
#                                                                            #
# Full details of the Crystallographic Information File format               #
# are given in the paper "The Crystallographic Information File (CIF):       #
# a New Standard Archive File for Crystallography" by S. R. Hall, F. H.      #
# Allen and I. D. Brown [Acta Cryst. (1991), A47, 655-685].                  #
#                                                                            #
# The current version of the core CIF dictionary is obtainable from          #
# ftp://ftp.iucr.org/pub/cif_core.dic. The current version number is 2.4.    #
#                                                                            #
# Software is freely available for graphical display of the structure(s) in  #
# this CIF.  For information consult the CIF home page http://www.iucr.org/  #
# cif/home.html                                                              #
#                                                                            #
# This file may be used for bona fide research purposes within the           #
# scientific community so long as proper attribution is given to the journal # 
# article from which it was obtained.                                        #
#                                                                            #
##############################################################################
                                             
data_I
_audit_creation_method     SHELXL-97
_chemical_name_systematic
;
2,2,7,7-Tetramethyl-2,3,6,7-tetrahydrobenzofuro[7,6-<i>b</i>]furan
;
_chemical_name_common     ?
_chemical_formula_moiety     'C14 H18 O2'
_chemical_formula_sum     'C14 H18 O2'
_chemical_formula_iupac     'C14 H18 O2'
_chemical_formula_weight     218.28
_chemical_melting_point     344.25
_symmetry_cell_setting     monoclinic
_symmetry_space_group_name_H-M     'P 21/n'
_symmetry_space_group_name_Hall     '-P 2yn'
loop_
    _symmetry_equiv_pos_as_xyz
    'x, y, z'
    '-x+1/2, y+1/2, -z+1/2'
    '-x, -y, -z'
    'x-1/2, -y-1/2, z-1/2'
_cell_length_a     8.7553(6)
_cell_length_b     6.0721(4)
_cell_length_c     23.2082(17)
_cell_angle_alpha     90.00
_cell_angle_beta     92.1860(10)
_cell_angle_gamma     90.00
_cell_volume     1232.92(15)
_cell_formula_units_Z     4
_cell_measurement_reflns_used     2852
_cell_measurement_theta_min     2.46
_cell_measurement_theta_max     26.98
_cell_measurement_temperature     173(2)
_exptl_crystal_description     block
_exptl_crystal_colour     colourless
_exptl_crystal_size_max     0.45
_exptl_crystal_size_mid     0.44
_exptl_crystal_size_min     0.39
_exptl_crystal_density_diffrn     1.176
_exptl_crystal_density_meas     ?
_exptl_crystal_density_method     'not measured'
_exptl_crystal_F_000     472
_exptl_absorpt_coefficient_mu     0.077
_exptl_absorpt_correction_type     multi-scan
_exptl_absorpt_process_details     '(SADABS; Sheldrick, 2004)'
_exptl_absorpt_correction_T_min     0.9662
_exptl_absorpt_correction_T_max     0.9706
_exptl_special_details
;
^1^H NMR(300MHz, CDCl~3~), delta: 1.49(s, 12H, CH~3~); 2.99(s, 4H, CH~2~);
6.63(s, 2H, C~6~H~2~). GC-MS(m/z): 218, 203, 185, 175, 161.
;
_diffrn_ambient_temperature     173(2)
_diffrn_radiation_type     MoK\a
_diffrn_radiation_wavelength     0.71073
_diffrn_radiation_source     'fine-focus sealed tube'
_diffrn_radiation_monochromator     graphite
_diffrn_measurement_device_type     'Bruker SMART 1000 CCD diffractometer'
_diffrn_measurement_method     '\w scans'
_diffrn_detector_area_resol_mean     ?
_diffrn_reflns_number     5882
_diffrn_reflns_av_R_equivalents     0.0218
_diffrn_reflns_av_sigmaI/netI     0.0303
_diffrn_reflns_theta_min     1.76
_diffrn_reflns_theta_max     27.04
_diffrn_reflns_theta_full     27.04
_diffrn_measured_fraction_theta_max     0.987
_diffrn_measured_fraction_theta_full     0.987
_diffrn_reflns_limit_h_min     -11
_diffrn_reflns_limit_h_max     4
_diffrn_reflns_limit_k_min     -7
_diffrn_reflns_limit_k_max     7
_diffrn_reflns_limit_l_min     -27
_diffrn_reflns_limit_l_max     29
_diffrn_standards_number     0
_diffrn_standards_interval_count     ?
_diffrn_standards_interval_time     ?
_diffrn_standards_decay_%     ?
_refine_special_details
;
Refinement of <i>F</i>^2^ against ALL reflections. The weighted <i>R</i>-factor
wR and goodness of fit <i>S</i> are based on <i>F</i>^2^, conventional
<i>R</i>-factors <i>R</i> are based on <i>F</i>, with <i>F</i> set to zero for
negative <i>F</i>^2^. The threshold expression of <i>F</i>^2^ >
\s(<i>F</i>^2^) is used only for calculating <i>R</i>-factors(gt) etc. and is
not relevant to the choice of reflections for refinement. <i>R</i>-factors
based on <i>F</i>^2^ are statistically about twice as large as those based on
<i>F</i>, and <i>R</i>- factors based on ALL data will be even larger.
;
_reflns_number_total     2662
_reflns_number_gt     1986
_reflns_threshold_expression     I>2\s(I)
_refine_ls_structure_factor_coef     Fsqd
_refine_ls_matrix_type     full
_refine_ls_R_factor_all     0.0610
_refine_ls_R_factor_gt     0.0448
_refine_ls_wR_factor_gt     0.1198
_refine_ls_wR_factor_ref     0.1313
_refine_ls_goodness_of_fit_ref     1.043
_refine_ls_restrained_S_all     1.043
_refine_ls_number_reflns     2662
_refine_ls_number_parameters     149
_refine_ls_number_restraints     0
_refine_ls_hydrogen_treatment     constr
_refine_ls_weighting_scheme     calc
_refine_ls_weighting_details
         'calc w=1/[\s^2^(Fo^2^)+(0.0698P)^2^+0.2701P] where P=(Fo^2^+2Fc^2^)/3'
_atom_sites_solution_hydrogens     geom
_atom_sites_solution_primary     direct
_atom_sites_solution_secondary     difmap
_refine_ls_shift/su_max     0.000
_refine_ls_shift/su_mean     0.000
_refine_diff_density_max     0.254
_refine_diff_density_min     -0.175
_refine_ls_extinction_method     none
_refine_ls_extinction_coef     ?
loop_
    _atom_type_symbol
    _atom_type_description
    _atom_type_scat_dispersion_real
    _atom_type_scat_dispersion_imag
    _atom_type_scat_source
    'C' 'C' 0.0033 0.0016
                         'International Tables Vol C Tables 4.2.6.8 and 6.1.1.4'
    'H' 'H' 0.0000 0.0000
                         'International Tables Vol C Tables 4.2.6.8 and 6.1.1.4'
    'O' 'O' 0.0106 0.0060
                         'International Tables Vol C Tables 4.2.6.8 and 6.1.1.4'
_computing_data_collection     'SMART (Bruker, 2001)'
_computing_cell_refinement     'SAINT-PLUS (Bruker, 2003)'
_computing_data_reduction     'SAINT-PLUS (Bruker, 2003)'
_computing_structure_solution     'SHELXTL (Sheldrick 2008)'
_computing_structure_refinement     'SHELXTL (Sheldrick 2008)'
_computing_molecular_graphics     'SHELXTL (Sheldrick 2008)'
_computing_publication_material     'SHELXTL (Sheldrick 2008)'
loop_
    _atom_site_type_symbol
    _atom_site_label
    _atom_site_fract_x
    _atom_site_fract_y
    _atom_site_fract_z
    _atom_site_U_iso_or_equiv
    _atom_site_adp_type
    _atom_site_calc_flag
    _atom_site_refinement_flags
    _atom_site_occupancy
    _atom_site_disorder_assembly
    _atom_site_disorder_group
    C C1 -0.00729(15) 0.4208(2) 0.12566(5) 0.0263(3) Uani d . 1 . .
    C C2 0.10104(15) 0.2615(2) 0.13845(6) 0.0278(3) Uani d . 1 . .
    C C3 0.09122(16) 0.1360(2) 0.18790(6) 0.0303(3) Uani d . 1 . .
    C C4 -0.02597(17) 0.1695(3) 0.22541(6) 0.0362(4) Uani d . 1 . .
    H H4 -0.0320 0.0825 0.2593 0.043 Uiso calc R 1 . .
    C C5 -0.13474(16) 0.3316(3) 0.21305(6) 0.0370(4) Uani d . 1 . .
    H H5 -0.2154 0.3568 0.2385 0.044 Uiso calc R 1 . .
    C C6 -0.12429(15) 0.4558(2) 0.16334(6) 0.0284(3) Uani d . 1 . .
    C C7 -0.22006(17) 0.6411(3) 0.13820(6) 0.0344(4) Uani d . 1 . .
    H H7A -0.1985 0.7813 0.1587 0.041 Uiso calc R 1 . .
    H H7B -0.3305 0.6076 0.1397 0.041 Uiso calc R 1 . .
    C C8 -0.16891(15) 0.6516(2) 0.07551(6) 0.0288(3) Uani d . 1 . .
    C C9 -0.26730(18) 0.5101(3) 0.03545(7) 0.0365(4) Uani d . 1 . .
    H H9A -0.2232 0.5065 -0.0027 0.055 Uiso calc R 1 . .
    H H9B -0.3707 0.5718 0.0322 0.055 Uiso calc R 1 . .
    H H9C -0.2719 0.3601 0.0509 0.055 Uiso calc R 1 . .
    C C10 -0.1533(2) 0.8823(3) 0.05219(8) 0.0426(4) Uani d . 1 . .
    H H10A -0.0817 0.9660 0.0772 0.064 Uiso calc R 1 . .
    H H10B -0.2534 0.9549 0.0511 0.064 Uiso calc R 1 . .
    H H10C -0.1148 0.8758 0.0131 0.064 Uiso calc R 1 . .
    C C11 0.21711(19) -0.0321(3) 0.18774(7) 0.0436(4) Uani d . 1 . .
    H H11A 0.1756 -0.1821 0.1814 0.052 Uiso calc R 1 . .
    H H11B 0.2783 -0.0295 0.2245 0.052 Uiso calc R 1 . .
    C C12 0.31387(17) 0.0417(3) 0.13672(7) 0.0361(4) Uani d . 1 . .
    C C13 0.3435(2) -0.1428(3) 0.09508(9) 0.0541(5) Uani d . 1 . .
    H H13A 0.2458 -0.2021 0.0800 0.081 Uiso calc R 1 . .
    H H13B 0.4015 -0.2597 0.1151 0.081 Uiso calc R 1 . .
    H H13C 0.4022 -0.0865 0.0631 0.081 Uiso calc R 1 . .
    C C14 0.4577(2) 0.1601(3) 0.15651(8) 0.0552(5) Uani d . 1 . .
    H H14A 0.5094 0.2176 0.1229 0.083 Uiso calc R 1 . .
    H H14B 0.5258 0.0573 0.1775 0.083 Uiso calc R 1 . .
    H H14C 0.4317 0.2822 0.1819 0.083 Uiso calc R 1 . .
    O O1 -0.01419(11) 0.55235(18) 0.07800(4) 0.0333(3) Uani d . 1 . .
    O O2 0.21901(12) 0.2053(2) 0.10432(4) 0.0408(3) Uani d . 1 . .
loop_
    _atom_site_aniso_label
    _atom_site_aniso_U_11
    _atom_site_aniso_U_22
    _atom_site_aniso_U_33
    _atom_site_aniso_U_12
    _atom_site_aniso_U_13
    _atom_site_aniso_U_23
    C1 0.0245(7) 0.0291(7) 0.0254(7) -0.0008(5) 0.0020(5) -0.0003(5)
    C2 0.0230(7) 0.0322(8) 0.0282(7) 0.0018(6) 0.0028(5) -0.0035(6)
    C3 0.0259(7) 0.0317(8) 0.0329(7) -0.0001(6) -0.0033(5) 0.0010(6)
    C4 0.0309(8) 0.0484(9) 0.0295(7) -0.0024(7) 0.0010(6) 0.0120(7)
    C5 0.0260(7) 0.0565(10) 0.0288(7) 0.0044(7) 0.0065(5) 0.0053(7)
    C6 0.0241(7) 0.0341(8) 0.0272(7) 0.0020(6) 0.0015(5) -0.0024(6)
    C7 0.0321(8) 0.0383(8) 0.0330(8) 0.0093(6) 0.0025(6) -0.0032(6)
    C8 0.0242(7) 0.0285(7) 0.0339(7) 0.0040(6) 0.0018(5) 0.0005(6)
    C9 0.0379(8) 0.0350(8) 0.0364(8) -0.0012(7) -0.0006(6) -0.0028(6)
    C10 0.0421(9) 0.0302(8) 0.0547(10) -0.0037(7) -0.0068(7) 0.0061(7)
    C11 0.0390(9) 0.0416(9) 0.0501(10) 0.0108(7) 0.0015(7) 0.0082(8)
    C12 0.0266(7) 0.0388(9) 0.0425(9) 0.0087(6) -0.0041(6) -0.0028(7)
    C13 0.0450(10) 0.0521(11) 0.0649(12) 0.0124(8) -0.0022(8) -0.0167(9)
    C14 0.0455(10) 0.0595(12) 0.0595(11) -0.0107(9) -0.0124(9) 0.0016(9)
    O1 0.0268(5) 0.0397(6) 0.0339(5) 0.0067(4) 0.0074(4) 0.0099(4)
    O2 0.0341(6) 0.0526(7) 0.0365(6) 0.0184(5) 0.0103(4) 0.0057(5)
_geom_special_details
;
All esds (except the esd in the dihedral angle between two l.s. planes) are
estimated using the full covariance matrix. The cell esds are taken into
account individually in the estimation of esds in distances, angles and
torsion angles; correlations between esds in cell parameters are only used
when they are defined by crystal symmetry. An approximate (isotropic)
treatment of cell esds is used for estimating esds involving l.s. planes.
;
loop_
    _geom_bond_atom_site_label_1
    _geom_bond_atom_site_label_2
    _geom_bond_site_symmetry_2
    _geom_bond_distance
    _geom_bond_publ_flag
    C1 O1 . 1.3639(16) ?
    C1 C2 . 1.3792(19) ?
    C1 C6 . 1.3882(19) ?
    C2 O2 . 1.3685(16) ?
    C2 C3 . 1.383(2) ?
    C3 C4 . 1.386(2) ?
    C3 C11 . 1.502(2) ?
    C4 C5 . 1.392(2) ?
    C4 H4 . 0.9500 ?
    C5 C6 . 1.384(2) ?
    C5 H5 . 0.9500 ?
    C6 C7 . 1.508(2) ?
    C7 C8 . 1.540(2) ?
    C7 H7A . 0.9900 ?
    C7 H7B . 0.9900 ?
    C8 O1 . 1.4816(16) ?
    C8 C10 . 1.510(2) ?
    C8 C9 . 1.511(2) ?
    C9 H9A . 0.9800 ?
    C9 H9B . 0.9800 ?
    C9 H9C . 0.9800 ?
    C10 H10A . 0.9800 ?
    C10 H10B . 0.9800 ?
    C10 H10C . 0.9800 ?
    C11 C12 . 1.548(2) ?
    C11 H11A . 0.9900 ?
    C11 H11B . 0.9900 ?
    C12 O2 . 1.4812(18) ?
    C12 C14 . 1.507(2) ?
    C12 C13 . 1.509(2) ?
    C13 H13A . 0.9800 ?
    C13 H13B . 0.9800 ?
    C13 H13C . 0.9800 ?
    C14 H14A . 0.9800 ?
    C14 H14B . 0.9800 ?
    C14 H14C . 0.9800 ?
loop_
    _geom_angle_atom_site_label_1
    _geom_angle_atom_site_label_2
    _geom_angle_atom_site_label_3
    _geom_angle_site_symmetry_1
    _geom_angle_site_symmetry_3
    _geom_angle
    _geom_angle_publ_flag
    O1 C1 C2 . . 126.45(12) ?
    O1 C1 C6 . . 114.22(12) ?
    C2 C1 C6 . . 119.32(13) ?
    O2 C2 C1 . . 125.32(13) ?
    O2 C2 C3 . . 114.54(12) ?
    C1 C2 C3 . . 120.07(13) ?
    C2 C3 C4 . . 120.76(13) ?
    C2 C3 C11 . . 107.66(13) ?
    C4 C3 C11 . . 131.47(14) ?
    C3 C4 C5 . . 119.45(13) ?
    C3 C4 H4 . . 120.3 ?
    C5 C4 H4 . . 120.3 ?
    C6 C5 C4 . . 119.37(13) ?
    C6 C5 H5 . . 120.3 ?
    C4 C5 H5 . . 120.3 ?
    C5 C6 C1 . . 121.03(13) ?
    C5 C6 C7 . . 132.51(13) ?
    C1 C6 C7 . . 106.46(12) ?
    C6 C7 C8 . . 102.64(11) ?
    C6 C7 H7A . . 111.2 ?
    C8 C7 H7A . . 111.2 ?
    C6 C7 H7B . . 111.2 ?
    C8 C7 H7B . . 111.2 ?
    H7A C7 H7B . . 109.2 ?
    O1 C8 C10 . . 107.24(12) ?
    O1 C8 C9 . . 106.96(11) ?
    C10 C8 C9 . . 111.36(12) ?
    O1 C8 C7 . . 104.17(10) ?
    C10 C8 C7 . . 114.23(13) ?
    C9 C8 C7 . . 112.23(12) ?
    C8 C9 H9A . . 109.5 ?
    C8 C9 H9B . . 109.5 ?
    H9A C9 H9B . . 109.5 ?
    C8 C9 H9C . . 109.5 ?
    H9A C9 H9C . . 109.5 ?
    H9B C9 H9C . . 109.5 ?
    C8 C10 H10A . . 109.5 ?
    C8 C10 H10B . . 109.5 ?
    H10A C10 H10B . . 109.5 ?
    C8 C10 H10C . . 109.5 ?
    H10A C10 H10C . . 109.5 ?
    H10B C10 H10C . . 109.5 ?
    C3 C11 C12 . . 103.19(12) ?
    C3 C11 H11A . . 111.1 ?
    C12 C11 H11A . . 111.1 ?
    C3 C11 H11B . . 111.1 ?
    C12 C11 H11B . . 111.1 ?
    H11A C11 H11B . . 109.1 ?
    O2 C12 C14 . . 106.33(13) ?
    O2 C12 C13 . . 106.23(13) ?
    C14 C12 C13 . . 112.80(15) ?
    O2 C12 C11 . . 105.66(11) ?
    C14 C12 C11 . . 112.36(14) ?
    C13 C12 C11 . . 112.79(15) ?
    C12 C13 H13A . . 109.5 ?
    C12 C13 H13B . . 109.5 ?
    H13A C13 H13B . . 109.5 ?
    C12 C13 H13C . . 109.5 ?
    H13A C13 H13C . . 109.5 ?
    H13B C13 H13C . . 109.5 ?
    C12 C14 H14A . . 109.5 ?
    C12 C14 H14B . . 109.5 ?
    H14A C14 H14B . . 109.5 ?
    C12 C14 H14C . . 109.5 ?
    H14A C14 H14C . . 109.5 ?
    H14B C14 H14C . . 109.5 ?
    C1 O1 C8 . . 106.37(10) ?
    C2 O2 C12 . . 107.10(11) ?
loop_
    _geom_torsion_atom_site_label_1
    _geom_torsion_atom_site_label_2
    _geom_torsion_atom_site_label_3
    _geom_torsion_atom_site_label_4
    _geom_torsion_site_symmetry_1
    _geom_torsion_site_symmetry_2
    _geom_torsion_site_symmetry_3
    _geom_torsion_site_symmetry_4
    _geom_torsion
    _geom_torsion_publ_flag
    O1 C1 C2 O2 . . . . -1.5(2) ?
    C6 C1 C2 O2 . . . . 177.75(13) ?
    O1 C1 C2 C3 . . . . -178.26(13) ?
    C6 C1 C2 C3 . . . . 1.0(2) ?
    O2 C2 C3 C4 . . . . -177.69(13) ?
    C1 C2 C3 C4 . . . . -0.6(2) ?
    O2 C2 C3 C11 . . . . -1.07(18) ?
    C1 C2 C3 C11 . . . . 176.00(13) ?
    C2 C3 C4 C5 . . . . -0.1(2) ?
    C11 C3 C4 C5 . . . . -175.75(16) ?
    C3 C4 C5 C6 . . . . 0.3(2) ?
    C4 C5 C6 C1 . . . . 0.1(2) ?
    C4 C5 C6 C7 . . . . -179.27(15) ?
    O1 C1 C6 C5 . . . . 178.59(13) ?
    C2 C1 C6 C5 . . . . -0.8(2) ?
    O1 C1 C6 C7 . . . . -1.89(16) ?
    C2 C1 C6 C7 . . . . 178.75(12) ?
    C5 C6 C7 C8 . . . . -164.44(16) ?
    C1 C6 C7 C8 . . . . 16.11(15) ?
    C6 C7 C8 O1 . . . . -23.68(14) ?
    C6 C7 C8 C10 . . . . -140.34(13) ?
    C6 C7 C8 C9 . . . . 91.68(14) ?
    C2 C3 C11 C12 . . . . 8.91(17) ?
    C4 C3 C11 C12 . . . . -174.97(15) ?
    C3 C11 C12 O2 . . . . -13.11(16) ?
    C3 C11 C12 C14 . . . . 102.42(16) ?
    C3 C11 C12 C13 . . . . -128.73(14) ?
    C2 C1 O1 C8 . . . . 165.26(13) ?
    C6 C1 O1 C8 . . . . -14.05(15) ?
    C10 C8 O1 C1 . . . . 144.79(12) ?
    C9 C8 O1 C1 . . . . -95.65(13) ?
    C7 C8 O1 C1 . . . . 23.36(14) ?
    C1 C2 O2 C12 . . . . 175.32(13) ?
    C3 C2 O2 C12 . . . . -7.79(16) ?
    C14 C12 O2 C2 . . . . -106.65(15) ?
    C13 C12 O2 C2 . . . . 132.97(14) ?
    C11 C12 O2 C2 . . . . 12.94(16) ?
data_New_Global_Publ_Block
_journal_date_recd_electronic     2010-01-28
_journal_date_accepted     2010-02-04
_journal_name_full     'Acta Crystallographica, Section E'
_journal_year     2010
_journal_volume     66
_journal_issue      3
_journal_page_first     o567
_journal_page_last     o567
_journal_paper_category     QO
_journal_coeditor_code     BT5185
_publ_contact_author_name     'Ai-Xi Hu'
_publ_contact_author_address
;
School of Chemistry and Chemical Engineering, Hunan University, Changsha 410082,
People's Republic of China
;
_publ_contact_author_email     'axhu0731@yahoo.com.cn'
_publ_contact_author_fax     ?
_publ_contact_author_phone     '8613974825738'
_publ_section_title
;
2,2,7,7-Tetramethyl-2,3,6,7-tetrahydrobenzofuro[7,6-<i>b</i>]furan
;
_publ_section_title_footnote     .
loop_
    _publ_author_name
    _publ_author_footnote
    _publ_author_address
    'Luo, Xian-Fu' .
;
College of Chemistry and Chemical Engineering, Hunan University,
Changsha 410082,
People's Republic of China
;
    'Lin-Tao Yang' .
;
College of Chemistry and Chemical Engineering, Hunan University,
Changsha 410082,
People's Republic of China
;
    'Yu Wang' .
;
Hunan Research Institute of Chemical Industry, Changsha 410007,
People's Republic of China
;
    'Zhang, Jian-Yu' .
;
Hunan Research Institute of Chemical Industry, Changsha 410007,
People's Republic of China
;
    'Ai-Xi Hu' .
;
College of Chemistry and Chemical Engineering, Hunan University,
Changsha 410082,
People's Republic of China
;
_publ_section_synopsis     .
