# Supplementary material for: 2,2,7,7-Tetra­methyl-2,3,6,7-tetra­hydro­benzofuro[7,6-b]furan
Source: Acta Crystallogr Sect E Struct Rep Online. 2010 Feb 10;66(Pt 3):o567. doi: 10.1107/S1600536810004423 (PMC2983516; doi:10.1107/S1600536810004423)
Supplement: Supplementary file 2 [file e-66-0o567-Isup2.hkl]

# 
# h,k,l, Fc-squared, Fo-squared, sigma(Fo-squared) and status flag 
# 
data_I
_shelx_title ' 09231m in P2(1)/n' 
_shelx_refln_list_code          4 
_shelx_F_calc_maximum      112.62 
_exptl_crystal_F_000       472.00 
_reflns_d_resolution_high  0.7816 
 
loop_ 
 _symmetry_equiv_pos_as_xyz 
 'x, y, z' 
 '-x+1/2, y+1/2, -z+1/2' 
 '-x, -y, -z' 
 'x-1/2, -y-1/2, z-1/2' 
 
_cell_length_a     8.7553 
_cell_length_b     6.0721 
_cell_length_c    23.2082 
_cell_angle_alpha  90.000 
_cell_angle_beta   92.186 
_cell_angle_gamma  90.000 
 
_shelx_F_squared_multiplier     1.000 
 
loop_ 
 _refln_index_h 
 _refln_index_k 
 _refln_index_l 
 _refln_F_squared_calc 
 _refln_F_squared_meas 
 _refln_F_squared_sigma 
 _refln_observed_status 
   2   0   0     1097.69     1038.19    140.51 o 
   4   0   0      595.23      707.75     13.42 o 
   6   0   0      300.10      321.86      7.00 o 
   8   0   0      213.97      239.32      6.08 o 
  10   0   0       53.45       58.10      4.60 o 
   1   1   0     3130.92     3155.48     57.25 o 
   2   1   0     1713.01     1857.77     27.37 o 
   3   1   0      146.76      153.49      2.37 o 
   4   1   0      668.20      752.78     10.06 o 
   5   1   0      272.17      315.53      4.71 o 
   6   1   0        0.03       -0.67      0.67 o 
   7   1   0      509.53      511.18      8.78 o 
   8   1   0      246.62      254.17      5.25 o 
   9   1   0        0.26        0.13      1.43 o 
  10   1   0       26.05       27.41      3.85 o 
  11   1   0       17.92       29.32      4.57 o 
   0   2   0      238.12      246.93     10.12 o 
   1   2   0       37.77       40.38      0.82 o 
   2   2   0        4.17        3.43      0.67 o 
   3   2   0      460.12      534.63      8.43 o 
   4   2   0      444.74      480.57      7.82 o 
   5   2   0       27.07       31.67      1.40 o 
   6   2   0      101.21       96.54      2.55 o 
   7   2   0       83.83       85.62      2.78 o 
   8   2   0       36.02       40.16      2.58 o 
   9   2   0        2.24        0.53      1.81 o 
  10   2   0        7.50        7.25      2.45 o 
   1   3   0      122.94      129.42      1.89 o 
   2   3   0       40.71       42.01      1.05 o 
   3   3   0      281.99      269.77      4.09 o 
   4   3   0       25.75       22.77      1.16 o 
   5   3   0        0.43       -0.04      1.16 o 
   6   3   0        4.89        1.73      2.70 o 
   7   3   0        5.16        3.25      2.53 o 
   8   3   0       83.46       82.76      3.63 o 
   9   3   0       14.99       20.17      2.73 o 
  10   3   0       16.73       20.06      6.03 o 
   0   4   0      124.81      121.87      2.56 o 
   1   4   0        0.36        0.75      0.70 o 
   2   4   0       94.21       91.46      3.06 o 
   3   4   0       34.25       33.25      2.37 o 
   4   4   0      120.36      119.95      3.00 o 
   5   4   0      151.93      144.72      4.36 o 
   6   4   0      215.76      210.84      5.80 o 
   7   4   0       21.64       24.56      2.63 o 
   8   4   0        8.87        9.46      2.55 o 
   9   4   0        0.26       -0.73      2.30 o 
   1   5   0        0.07        0.46      0.91 o 
   2   5   0      204.47      186.94      3.97 o 
   3   5   0       51.69       43.26      1.91 o 
   4   5   0      408.13      387.94      7.22 o 
   5   5   0      179.21      164.48      4.92 o 
   6   5   0        0.22        0.31      2.57 o 
   7   5   0       12.65       13.09      2.37 o 
   8   5   0       10.73       13.68      2.79 o 
   0   6   0       88.88       80.84      4.72 o 
   1   6   0       19.72       25.05      2.44 o 
   2   6   0      104.07      103.63      3.82 o 
   3   6   0       43.39       42.57      2.83 o 
   4   6   0        0.40       -0.32      1.43 o 
   5   6   0       20.39       17.21      2.47 o 
   6   6   0        0.83        1.33      2.78 o 
   7   6   0        1.95        1.44      2.52 o 
   1   7   0       36.57       32.58      2.70 o 
   2   7   0      101.53      114.23      4.39 o 
   3   7   0       47.61       52.40      4.75 o 
   4   7   0        0.75       -0.75      2.37 o 
 -11   0   1        0.06       -2.44      3.37 o 
  -9   0   1       37.77       43.00      3.82 o 
  -7   0   1        1.40        0.07      1.15 o 
  -5   0   1      743.04      882.03     16.74 o 
  -3   0   1      223.46      255.01     15.50 o 
  -1   0   1     7458.81     8164.65    207.80 o 
   1   0   1     2821.83     3013.72     76.62 o 
   3   0   1        0.15        0.35      0.42 o 
   5   0   1       10.03        5.12      2.15 o 
   7   0   1      182.60      221.41      5.47 o 
   9   0   1     1049.42     1102.78     30.69 o 
  11   0   1       25.29       38.05      4.82 o 
 -11   1   1        0.05        1.79      3.25 o 
 -10   1   1       28.09       34.64      3.12 o 
  -9   1   1      162.14      162.61      4.09 o 
  -8   1   1      512.94      529.73      9.29 o 
  -7   1   1       16.74       16.80      2.33 o 
  -6   1   1       53.88       51.43      1.56 o 
  -5   1   1      461.33      518.28      7.27 o 
  -4   1   1      809.80      904.66     11.97 o 
  -3   1   1       18.91       18.12      1.01 o 
  -2   1   1        3.76        4.98      1.90 o 
  -1   1   1      188.74      151.51     13.31 o 
   0   1   1      427.50      419.94      7.80 o 
   1   1   1     8063.70     8272.48    106.35 o 
   2   1   1     1415.22     1501.12     22.19 o 
   3   1   1      122.64      133.78      2.11 o 
   4   1   1      659.97      732.78      9.80 o 
   5   1   1       67.68       89.03      1.84 o 
   6   1   1        0.88        0.13      0.69 o 
   7   1   1       23.95       23.47      1.65 o 
   8   1   1       26.49       28.16      1.89 o 
   9   1   1       25.70       26.76      2.29 o 
  10   1   1       99.17      105.02      5.80 o 
  11   1   1        2.22        5.10      3.56 o 
 -10   2   1        4.39        3.83      2.32 o 
  -9   2   1       10.96       12.96      2.27 o 
  -8   2   1       70.52       76.17      3.54 o 
  -7   2   1      536.07      542.28      9.31 o 
  -6   2   1       66.89       76.32      2.23 o 
  -5   2   1       25.67       28.21      1.30 o 
  -4   2   1      619.01      630.27     10.00 o 
  -3   2   1      147.96      145.53      2.79 o 
  -2   2   1       15.52       18.73      1.02 o 
  -1   2   1      100.42       88.68      2.61 o 
   0   2   1      560.18      555.29      8.39 o 
   1   2   1      277.17      281.43      6.62 o 
   2   2   1     1123.20     1234.16     16.45 o 
   3   2   1     2734.62     3130.78     46.00 o 
   4   2   1      361.97      407.15      6.75 o 
   5   2   1       34.90       43.05      1.53 o 
   6   2   1      344.90      349.86      6.29 o 
   7   2   1       21.02       21.58      2.10 o 
   8   2   1      103.25       97.38      3.78 o 
   9   2   1        0.86        1.58      1.91 o 
  10   2   1       19.40       17.04      4.88 o 
 -10   3   1       36.85       35.80      3.24 o 
  -9   3   1        0.93       -0.84      1.94 o 
  -8   3   1       10.37       12.75      2.18 o 
  -7   3   1        3.28        0.41      1.60 o 
  -6   3   1       15.67       11.99      1.84 o 
  -5   3   1       40.49       43.76      1.62 o 
  -4   3   1       55.07       54.61      1.81 o 
  -3   3   1       70.49       77.67      1.65 o 
  -2   3   1      198.23      219.44      6.15 o 
  -1   3   1       13.52       13.55      0.78 o 
   0   3   1      777.11      750.40      8.92 o 
   1   3   1        5.26        4.31      1.08 o 
   2   3   1        0.57        2.75      1.40 o 
   3   3   1       54.60       50.20      1.25 o 
   4   3   1      508.12      537.23      8.72 o 
   5   3   1      148.25      134.14      3.93 o 
   6   3   1        1.53       -0.42      1.31 o 
   7   3   1      253.15      243.60      6.44 o 
   8   3   1      250.82      267.57      7.11 o 
   9   3   1        0.06       -1.95      1.95 o 
  10   3   1        8.80        6.14      2.58 o 
  -9   4   1        3.69        8.70      2.48 o 
  -8   4   1        8.71        4.70      2.24 o 
  -7   4   1        0.28        0.52      1.74 o 
  -6   4   1       76.65       77.82      4.08 o 
  -5   4   1       36.33       38.74      2.33 o 
  -4   4   1      177.51      181.46      3.95 o 
  -3   4   1        8.17        5.75      1.30 o 
  -2   4   1       11.96       20.76      1.68 o 
  -1   4   1      166.41      159.87      2.39 o 
   0   4   1      219.68      220.79      2.84 o 
   1   4   1      250.40      248.35      3.70 o 
   2   4   1        0.31       -0.74      0.74 o 
   3   4   1      375.76      354.42      6.73 o 
   4   4   1       11.61        6.87      1.50 o 
   5   4   1       66.65       54.85      2.69 o 
   6   4   1       12.83        7.46      1.84 o 
   7   4   1        0.06        0.13      1.73 o 
   8   4   1        0.95        0.19      2.02 o 
   9   4   1        1.93        0.33      2.31 o 
  -8   5   1        0.66       -0.77      2.26 o 
  -7   5   1        2.02        1.27      2.01 o 
  -6   5   1        0.53        1.02      1.78 o 
  -5   5   1       53.36       49.58      2.66 o 
  -4   5   1        7.15        9.35      3.66 o 
  -3   5   1        0.00       -1.54      1.54 o 
  -2   5   1       14.49       17.87      1.92 o 
  -1   5   1        0.01       -0.50      0.89 o 
   0   5   1        0.60        0.77      1.26 o 
   1   5   1       22.81       19.80      1.97 o 
   2   5   1        0.89        0.33      2.06 o 
   3   5   1        0.68        1.11      1.12 o 
   4   5   1      250.69      239.08      5.05 o 
   5   5   1        0.76        1.52      1.62 o 
   6   5   1       11.69        9.90      2.09 o 
   7   5   1        0.27       -1.25      1.90 o 
   8   5   1        1.86       -1.15      2.42 o 
  -7   6   1        0.02       -1.88      2.47 o 
  -6   6   1       10.93       12.67      2.81 o 
  -5   6   1        0.64       -1.08      1.93 o 
  -4   6   1       26.80       22.59      2.03 o 
  -3   6   1       42.58       40.45      2.73 o 
  -2   6   1       18.40       16.06      2.50 o 
  -1   6   1       58.34       64.32      2.99 o 
   0   6   1       25.50       28.20      2.36 o 
   1   6   1        3.90        2.91      1.73 o 
   2   6   1       14.99       19.75      3.99 o 
   3   6   1       19.39       23.29      4.16 o 
   4   6   1        4.66        1.86      2.34 o 
   5   6   1       10.62       13.85      2.72 o 
   6   6   1       52.42       52.18      3.30 o 
   7   6   1        8.56        8.02      2.71 o 
  -4   7   1        5.74        2.79      2.45 o 
  -3   7   1        5.05       11.20      3.70 o 
  -2   7   1      160.07      169.45      5.53 o 
  -1   7   1        0.27       -1.50      2.02 o 
   0   7   1        0.88       -0.69      2.01 o 
   1   7   1        5.45        5.94      2.26 o 
   2   7   1       56.65       62.02      3.55 o 
   3   7   1        9.93       13.70      3.92 o 
   4   7   1        3.79        2.91      2.41 o 
 -10   0   2       33.44       35.59      3.88 o 
  -8   0   2      995.63     1018.33     19.93 o 
  -6   0   2       47.53       51.03      3.98 o 
  -4   0   2      464.22      583.02     15.98 o 
  -2   0   2     8677.50    10324.38    260.05 o 
   0   0   2      259.00      186.06      8.90 o 
   2   0   2      401.82      419.15     11.09 o 
   4   0   2        0.44        0.00      0.55 o 
   6   0   2      121.93      126.92      3.50 o 
   8   0   2      899.45      922.48     18.19 o 
  10   0   2        2.59        3.50      2.75 o 
 -11   1   2        0.47       -0.23      3.27 o 
 -10   1   2        2.75        2.73      2.03 o 
  -9   1   2        7.20        5.09      1.55 o 
  -8   1   2       63.15       60.05      2.30 o 
  -7   1   2       43.64       43.93      2.08 o 
  -6   1   2      444.33      499.73      7.21 o 
  -5   1   2       28.67       28.88      1.18 o 
  -4   1   2      262.45      313.90      4.56 o 
  -3   1   2     1053.69     1214.77     26.13 o 
  -2   1   2       25.10       23.34      0.87 o 
  -1   1   2     6833.26     6522.55     96.87 o 
   0   1   2     1170.11     1203.97     21.96 o 
   1   1   2    10922.06    10613.65    156.81 o 
   2   1   2     5415.45     5630.52     91.82 o 
   3   1   2      420.47      480.44      6.49 o 
   4   1   2       32.26       37.61      1.05 o 
   5   1   2      189.00      202.48      3.29 o 
   6   1   2      158.55      164.85      2.96 o 
   7   1   2       34.44       29.58      1.66 o 
   8   1   2      302.26      314.35      6.09 o 
   9   1   2        3.54        3.09      1.76 o 
  10   1   2      125.32      126.06      6.53 o 
  11   1   2      134.61      144.66      7.48 o 
 -10   2   2       22.45       24.54      4.79 o 
  -9   2   2        0.59       -0.32      1.93 o 
  -8   2   2       83.94       87.63      2.75 o 
  -7   2   2      173.70      180.21      4.02 o 
  -6   2   2        6.00        1.62      1.33 o 
  -5   2   2        0.10       -0.73      0.73 o 
  -4   2   2       29.45       28.53      2.07 o 
  -3   2   2       17.90       17.68      0.98 o 
  -2   2   2       20.05       25.84      1.16 o 
  -1   2   2       18.19       22.70      1.08 o 
   0   2   2      569.05      562.48     10.42 o 
   1   2   2      188.60      182.96      2.67 o 
   2   2   2     1378.11     1482.15     19.22 o 
   3   2   2      640.29      729.62     11.24 o 
   4   2   2      104.12      104.92      2.31 o 
   5   2   2      210.11      255.54      4.72 o 
   6   2   2        2.07        2.92      1.28 o 
   7   2   2       25.42       27.72      2.21 o 
   8   2   2        0.06       -1.47      1.54 o 
   9   2   2        3.98        1.36      1.88 o 
  10   2   2        3.99        1.56      2.25 o 
 -10   3   2        0.00       -0.06      3.47 o 
  -9   3   2        1.56        1.46      2.10 o 
  -8   3   2       40.99       38.64      2.61 o 
  -7   3   2       19.60       23.38      2.18 o 
  -6   3   2       46.69       42.39      2.39 o 
  -5   3   2        0.18       -0.43      0.81 o 
  -4   3   2        0.00       -0.52      0.68 o 
  -3   3   2       16.39       15.93      1.44 o 
  -2   3   2        2.12        1.87      1.42 o 
  -1   3   2      172.71      159.01      2.25 o 
   0   3   2      559.71      545.70      6.62 o 
   1   3   2      420.06      416.99      8.46 o 
   2   3   2      615.17      649.80      8.97 o 
   3   3   2        1.19        1.03      1.01 o 
   4   3   2       91.86       94.41      3.06 o 
   5   3   2        5.60        2.04      1.94 o 
   6   3   2       22.84       22.48      2.11 o 
   7   3   2        1.02        1.54      1.59 o 
   8   3   2       10.64        5.22      2.02 o 
   9   3   2       18.06       13.57      5.37 o 
  10   3   2        7.14        6.18      5.05 o 
  -9   4   2        0.13       -2.25      2.25 o 
  -8   4   2        7.03        7.06      2.27 o 
  -7   4   2       23.11       26.57      2.39 o 
  -6   4   2       18.04       18.69      2.24 o 
  -5   4   2       33.85       34.43      3.00 o 
  -4   4   2        0.32       -0.77      1.70 o 
  -3   4   2      464.42      414.91      6.34 o 
  -2   4   2      363.71      364.18      5.37 o 
  -1   4   2      108.28       99.76      1.72 o 
   0   4   2       12.08        9.94      1.13 o 
   1   4   2       10.84       15.00      0.87 o 
   2   4   2       55.21       53.36      1.76 o 
   3   4   2      397.70      370.08      8.17 o 
   4   4   2      361.89      374.69      8.37 o 
   5   4   2      320.19      301.37      7.26 o 
   6   4   2      139.70      116.00      4.05 o 
   7   4   2        6.60        5.45      1.97 o 
   8   4   2        7.28        3.82      2.15 o 
   9   4   2       24.65       30.91      3.77 o 
  -8   5   2       43.85       52.83      3.44 o 
  -7   5   2        1.73        0.07      2.09 o 
  -6   5   2        7.98        7.17      1.94 o 
  -5   5   2        1.33       -0.41      1.60 o 
  -4   5   2      175.43      176.24      4.07 o 
  -3   5   2       88.07       88.20      4.41 o 
  -2   5   2       94.24       87.08      2.47 o 
  -1   5   2       86.40       75.22      2.82 o 
   0   5   2      157.72      146.97      3.25 o 
   1   5   2       88.86       86.15      2.08 o 
   2   5   2      300.88      302.70      8.92 o 
   3   5   2       43.53       45.31      1.95 o 
   4   5   2       39.33       38.24      2.01 o 
   5   5   2        5.78        2.66      1.72 o 
   6   5   2       28.33       34.10      2.64 o 
   7   5   2       13.79       20.06      2.70 o 
   8   5   2       32.22       36.33      3.20 o 
  -7   6   2        9.62        6.86      2.57 o 
  -6   6   2        0.15       -0.90      2.19 o 
  -5   6   2        0.30       -1.42      2.03 o 
  -4   6   2        0.15        2.50      1.86 o 
  -3   6   2      114.39      105.75      3.96 o 
  -2   6   2      148.26      145.66      4.58 o 
  -1   6   2       22.87       25.88      2.34 o 
   0   6   2        8.37       15.61      2.10 o 
   1   6   2       18.56       21.37      2.38 o 
   2   6   2        0.01       -0.57      2.28 o 
   3   6   2      100.48       95.26      3.27 o 
   4   6   2        0.40        0.69      1.46 o 
   5   6   2       22.65       24.30      2.70 o 
   6   6   2        2.51        2.36      2.25 o 
   7   6   2        3.11       -2.43      2.43 o 
  -4   7   2       22.99       25.11      3.57 o 
  -3   7   2        4.42        8.53      3.67 o 
  -2   7   2       41.00       44.11      3.01 o 
  -1   7   2       15.59       18.76      2.66 o 
   0   7   2        0.04       -2.02      2.02 o 
   1   7   2       37.16       38.26      2.84 o 
   2   7   2        0.18       -0.05      2.16 o 
   3   7   2        0.65        1.31      3.26 o 
   4   7   2        3.66        2.20      3.37 o 
 -11   0   3       40.69       39.82      4.48 o 
  -9   0   3      673.23      679.24     20.23 o 
  -7   0   3       17.98       15.32      4.33 o 
  -5   0   3        7.96       21.16      1.77 o 
  -3   0   3     1030.20     1228.68     31.68 o 
  -1   0   3     1693.54     1799.26     45.55 o 
   1   0   3     1516.71     1528.84     31.61 o 
   3   0   3      174.85      202.86      5.99 o 
   5   0   3       97.06      102.57     14.67 o 
   7   0   3      116.22      117.81      3.59 o 
   9   0   3      552.26      593.78     17.95 o 
 -11   1   3        3.21        3.72      3.46 o 
 -10   1   3        7.10       12.17      2.36 o 
  -9   1   3       12.44       13.15      1.75 o 
  -8   1   3      297.26      292.16      5.82 o 
  -7   1   3      308.17      319.76      6.02 o 
  -6   1   3      380.14      448.35      6.58 o 
  -5   1   3      225.44      231.73      3.70 o 
  -4   1   3       70.92       88.36      2.44 o 
  -3   1   3       24.35       20.28      0.96 o 
  -2   1   3        4.90        5.43      0.85 o 
  -1   1   3       84.50       73.82      2.07 o 
   0   1   3     1017.10      975.77     13.58 o 
   1   1   3     2146.44     2175.95     32.38 o 
   2   1   3     2181.22     2249.60     37.55 o 
   3   1   3       72.56       76.17      1.53 o 
   4   1   3     1353.37     1515.09     19.64 o 
   5   1   3      557.87      633.96      8.73 o 
   6   1   3       27.34       31.82      1.25 o 
   7   1   3       19.84       21.22      2.88 o 
   8   1   3       38.49       35.28      1.92 o 
   9   1   3      232.07      241.16      6.52 o 
  10   1   3       30.45       35.20      3.88 o 
  11   1   3        2.83        7.74      3.70 o 
 -10   2   3        0.86       -2.16      2.28 o 
  -9   2   3       99.45      103.55      4.02 o 
  -8   2   3       25.25       26.04      2.13 o 
  -7   2   3        1.34       -0.29      1.11 o 
  -6   2   3      195.54      208.04      4.29 o 
  -5   2   3      315.25      368.40      6.93 o 
  -4   2   3      278.19      288.22      5.04 o 
  -3   2   3       14.02       14.92      0.94 o 
  -2   2   3      395.46      402.26      6.44 o 
  -1   2   3     1429.59     1464.63     19.51 o 
   0   2   3       77.57       65.75      1.38 o 
   1   2   3     1484.15     1465.17     21.97 o 
   2   2   3      765.34      829.43     12.79 o 
   3   2   3      165.48      183.13      3.89 o 
   4   2   3        9.83        6.02      1.29 o 
   5   2   3      240.59      267.68      4.89 o 
   6   2   3      254.61      249.21      4.82 o 
   7   2   3       33.91       37.30      2.37 o 
   8   2   3        0.39        0.11      1.62 o 
   9   2   3       27.64       29.49      2.94 o 
  10   2   3        7.90       11.27      2.54 o 
 -10   3   3        0.16        1.87      2.61 o 
  -9   3   3       36.32       34.51      5.41 o 
  -8   3   3       27.59       29.54      2.50 o 
  -7   3   3       65.57       57.56      3.18 o 
  -6   3   3      276.49      268.81      5.24 o 
  -5   3   3       13.30       12.80      1.19 o 
  -4   3   3       24.30       25.98      1.56 o 
  -3   3   3        0.04       -0.48      0.48 o 
  -2   3   3     1146.26     1132.37     21.15 o 
  -1   3   3      948.14      956.11     12.59 o 
   0   3   3       39.37       41.09      1.29 o 
   1   3   3        5.42        4.08      0.71 o 
   2   3   3      675.25      738.16     11.63 o 
   3   3   3      129.67      125.92      2.79 o 
   4   3   3      402.92      432.30      9.17 o 
   5   3   3       51.09       41.52      2.18 o 
   6   3   3      279.72      285.10      6.98 o 
   7   3   3        7.84        6.19      1.81 o 
   8   3   3       60.16       63.32      3.23 o 
   9   3   3        3.46        2.89      2.13 o 
  10   3   3        0.18       -3.64      3.64 o 
  -9   4   3       27.21       34.24      3.36 o 
  -8   4   3       12.98       17.53      2.60 o 
  -7   4   3        7.01        7.90      2.07 o 
  -6   4   3        0.53        0.22      1.54 o 
  -5   4   3        2.88        0.04      1.44 o 
  -4   4   3      366.24      355.71      6.55 o 
  -3   4   3       43.45       39.16      4.33 o 
  -2   4   3      130.62      123.23      2.33 o 
  -1   4   3       36.34       39.59      1.05 o 
   0   4   3        0.42       -0.44      0.44 o 
   1   4   3      100.09      102.31      2.36 o 
   2   4   3      195.76      209.84      4.12 o 
   3   4   3       42.72       42.75      3.22 o 
   4   4   3       44.97       36.83      2.19 o 
   5   4   3       39.93       37.16      2.38 o 
   6   4   3       19.17       16.51      2.27 o 
   7   4   3        0.32        0.14      1.67 o 
   8   4   3       10.86        8.03      6.00 o 
   9   4   3       22.59       20.46      2.91 o 
  -8   5   3        0.85       -0.03      2.33 o 
  -7   5   3        1.45        1.39      2.01 o 
  -6   5   3        0.43        0.60      1.76 o 
  -5   5   3      102.27      108.87      3.86 o 
  -4   5   3      197.85      185.04      4.29 o 
  -3   5   3       37.82       35.51      1.75 o 
  -2   5   3      126.54      124.04      3.03 o 
  -1   5   3        1.25        0.96      1.25 o 
   0   5   3      164.89      152.63      3.36 o 
   1   5   3       94.41      100.13      2.29 o 
   2   5   3        6.21        3.94      1.39 o 
   3   5   3       63.98       59.90      2.18 o 
   4   5   3      101.49       85.13      2.74 o 
   5   5   3       25.46       32.73      2.49 o 
   6   5   3        4.20        3.11      2.61 o 
   7   5   3       22.17       17.22      2.54 o 
   8   5   3        8.80        5.40      2.44 o 
  -7   6   3       45.26       55.40      3.50 o 
  -6   6   3        0.05       -1.84      2.13 o 
  -5   6   3        5.50        5.52      2.08 o 
  -4   6   3        3.08        6.56      1.95 o 
  -3   6   3       60.94       65.06      3.17 o 
  -2   6   3        5.03        6.77      1.83 o 
  -1   6   3        0.02        6.35      2.67 o 
   0   6   3      129.06      121.55      4.16 o 
   1   6   3       39.97       36.05      2.45 o 
   2   6   3        0.22       -1.49      1.49 o 
   3   6   3        2.06        0.38      1.58 o 
   4   6   3        4.16        0.93      1.47 o 
   5   6   3        0.47        0.08      1.98 o 
   6   6   3       25.86       29.99      3.06 o 
  -4   7   3        2.09        5.79      2.47 o 
  -3   7   3       35.60       36.15      4.21 o 
  -2   7   3       34.60       36.00      2.82 o 
  -1   7   3       80.97       78.56      3.67 o 
   0   7   3       35.96       37.17      2.85 o 
   1   7   3        0.92        2.20      2.16 o 
   2   7   3       12.40       12.03      2.56 o 
   3   7   3        2.63        5.03      2.39 o 
   4   7   3        0.87       -0.14      2.44 o 
 -10   0   4        0.06        1.79      2.86 o 
  -8   0   4       15.85       15.57      2.67 o 
  -6   0   4       18.18       21.83      1.60 o 
  -4   0   4       80.17       82.93      3.31 o 
  -2   0   4      303.05      305.02      8.36 o 
   0   0   4    12684.23    12076.03    180.45 o 
   2   0   4      877.17      853.93     15.67 o 
   6   0   4      167.84      159.20     10.80 o 
   8   0   4       27.01       16.40      2.97 o 
  10   0   4      449.41      474.73     15.37 o 
 -11   1   4        1.41        1.06      3.31 o 
 -10   1   4       82.58       83.80      5.61 o 
  -9   1   4       73.96       74.63      2.69 o 
  -8   1   4      136.17      131.16      3.40 o 
  -7   1   4      297.41      301.14      5.75 o 
  -6   1   4       33.37       31.42      1.28 o 
  -5   1   4      918.97     1034.41     19.47 o 
  -4   1   4      172.01      207.43      4.60 o 
  -3   1   4       48.82       51.13      1.61 o 
  -2   1   4       16.90       14.57      0.77 o 
  -1   1   4     1254.41     1186.49     17.73 o 
   0   1   4     7378.93     7371.81    107.79 o 
   1   1   4     7290.26     7413.78     95.10 o 
   2   1   4     4811.66     4925.14    100.74 o 
   3   1   4      229.66      233.95      3.89 o 
   4   1   4     1396.34     1583.59     27.11 o 
   5   1   4      123.81      131.85      2.40 o 
   6   1   4      252.57      266.26      4.26 o 
   7   1   4        6.00        5.68      1.12 o 
   8   1   4       19.92       20.49      3.29 o 
   9   1   4        0.28       -1.50      1.75 o 
  10   1   4        9.71       13.25      3.41 o 
 -10   2   4       32.42       33.27      3.03 o 
  -9   2   4        1.41       -0.11      1.86 o 
  -8   2   4       18.43       23.29      1.88 o 
  -7   2   4      201.10      184.28      4.11 o 
  -6   2   4     1151.69     1193.73     18.60 o 
  -5   2   4      842.76      868.48     13.67 o 
  -4   2   4        0.51        0.78      0.71 o 
  -3   2   4       31.66       37.94      1.42 o 
  -2   2   4      761.84      680.96     17.70 o 
  -1   2   4       35.87       36.34      2.56 o 
   0   2   4      251.98      248.62      3.52 o 
   1   2   4     1066.22     1094.28     16.54 o 
   2   2   4      891.23      921.86     14.15 o 
   3   2   4      230.28      263.34      4.46 o 
   4   2   4       48.54       57.20      1.28 o 
   5   2   4        5.08        6.42      0.89 o 
   6   2   4       23.74       20.27      4.87 o 
   7   2   4        1.45       -1.20      2.22 o 
   8   2   4        2.48        2.43      1.67 o 
   9   2   4        2.09        2.98      1.96 o 
  10   2   4       13.76       11.66      2.71 o 
 -10   3   4        1.01       -0.35      2.29 o 
  -9   3   4       59.48       52.13      3.16 o 
  -8   3   4        3.66        0.57      1.87 o 
  -7   3   4       54.95       51.36      2.75 o 
  -6   3   4       65.46       57.51      2.10 o 
  -5   3   4       57.30       60.06      1.93 o 
  -4   3   4       16.81       11.60      1.02 o 
  -3   3   4       10.79       11.11      1.48 o 
  -2   3   4      598.82      583.29      7.91 o 
  -1   3   4      208.00      225.88      3.38 o 
   0   3   4     1318.62     1394.23     20.99 o 
   1   3   4        0.00        0.58      0.35 o 
   2   3   4       84.99       81.96      2.02 o 
   3   3   4      532.90      567.27      9.29 o 
   4   3   4        0.45        1.43      1.11 o 
   5   3   4       37.09       34.06      2.04 o 
   6   3   4       90.90       96.90      3.50 o 
   7   3   4       12.60       10.14      1.92 o 
   8   3   4       55.26       54.80      3.06 o 
   9   3   4        3.26        0.90      3.70 o 
  10   3   4        1.40       -0.87      2.37 o 
  -9   4   4       26.93       38.95      3.48 o 
  -8   4   4        0.00       -0.70      3.51 o 
  -7   4   4        0.02       -1.61      1.76 o 
  -6   4   4        5.46        5.06      1.73 o 
  -5   4   4       70.87       68.13      3.19 o 
  -4   4   4        1.88        2.59      1.38 o 
  -3   4   4      253.20      255.92      5.80 o 
  -2   4   4       91.25       89.59      1.91 o 
  -1   4   4      302.57      300.58      4.02 o 
   0   4   4        2.37        1.23      0.49 o 
   1   4   4        0.01       -0.53      0.66 o 
   2   4   4      379.78      354.33      6.38 o 
   3   4   4      112.63      109.16      2.74 o 
   4   4   4      324.36      318.74      7.39 o 
   5   4   4      206.24      186.89      5.22 o 
   6   4   4       89.97       69.80      3.11 o 
   7   4   4        9.65        5.88      1.90 o 
   8   4   4        1.72        0.40      2.42 o 
   9   4   4       56.95       63.04      3.56 o 
  -8   5   4       61.07       65.32      3.62 o 
  -7   5   4        7.28        2.70      2.11 o 
  -6   5   4        1.91        0.17      1.83 o 
  -5   5   4        8.23        3.56      1.72 o 
  -4   5   4       24.11       23.87      1.68 o 
  -3   5   4        2.98        0.70      1.12 o 
  -2   5   4      148.38      134.08      4.24 o 
  -1   5   4       14.70        8.18      1.06 o 
   0   5   4       65.72       56.52      1.67 o 
   1   5   4       80.39       84.94      2.52 o 
   2   5   4        1.24        0.17      1.06 o 
   3   5   4        1.58        1.51      1.17 o 
   4   5   4      286.84      272.65      5.54 o 
   5   5   4       43.73       34.11      2.51 o 
   6   5   4       13.83       19.34      2.38 o 
   7   5   4        7.42        4.84      2.12 o 
   8   5   4        1.72       -0.50      2.30 o 
  -6   6   4        2.35        1.75      2.13 o 
  -5   6   4        0.17       -0.87      2.75 o 
  -4   6   4       28.80       29.97      2.63 o 
  -3   6   4       67.11       61.25      3.14 o 
  -2   6   4       53.48       57.33      3.17 o 
  -1   6   4      475.09      446.92     10.27 o 
   0   6   4       62.77       71.20      3.49 o 
   1   6   4        4.60        6.77      1.89 o 
   2   6   4       30.32       32.74      2.25 o 
   3   6   4        6.11        2.69      1.70 o 
   4   6   4        0.89       -0.24      1.49 o 
   5   6   4        2.57        3.12      2.05 o 
   6   6   4        5.05        5.97      2.36 o 
  -4   7   4        5.57        6.45      4.42 o 
  -3   7   4       65.90       72.56      5.37 o 
  -2   7   4       31.10       38.09      3.37 o 
  -1   7   4        3.28        4.89      2.26 o 
   0   7   4        5.61        2.33      2.14 o 
   1   7   4        7.65        7.35      2.34 o 
   2   7   4        2.57        2.70      2.29 o 
   3   7   4        4.28        5.78      4.69 o 
 -11   0   5        7.54       10.06      3.82 o 
  -9   0   5       53.39       60.31      4.16 o 
  -7   0   5       56.52       49.57      2.35 o 
  -5   0   5     1346.06     1675.88     43.55 o 
  -3   0   5     2851.07     3216.71     81.33 o 
  -1   0   5     4132.68     3889.10     97.77 o 
   1   0   5     5225.22     5271.78     94.35 o 
   3   0   5      232.82      239.92      4.94 o 
   5   0   5      371.55      399.90     11.51 o 
   7   0   5      228.15      226.01      5.54 o 
   9   0   5       18.68       24.16      3.54 o 
 -11   1   5        7.73        4.81      3.61 o 
 -10   1   5        3.30        2.45      2.07 o 
  -9   1   5        3.86        3.05      1.54 o 
  -8   1   5      107.92      103.66      2.99 o 
  -7   1   5       20.31       21.76      1.50 o 
  -6   1   5      113.17      117.23      2.39 o 
  -5   1   5      259.14      293.00      6.39 o 
  -4   1   5      868.61      977.71     18.26 o 
  -3   1   5       28.64       34.26      1.30 o 
  -2   1   5      298.71      273.87      7.97 o 
  -1   1   5     1049.42      949.75     14.29 o 
   0   1   5      645.65      636.31      9.56 o 
   1   1   5     1575.17     1585.14     20.44 o 
   2   1   5     2989.88     3123.64     39.68 o 
   3   1   5     1125.88     1264.54     22.61 o 
   4   1   5      564.27      687.91      9.27 o 
   5   1   5      126.22      139.58      2.51 o 
   6   1   5        0.74        0.06      0.72 o 
   7   1   5       85.44       87.26      2.54 o 
   8   1   5       34.42       28.69      1.81 o 
   9   1   5       41.07       36.43      2.92 o 
  10   1   5      208.72      219.50      8.91 o 
 -10   2   5       38.43       38.97      3.01 o 
  -9   2   5       23.82       29.58      2.26 o 
  -8   2   5       73.46       70.31      2.82 o 
  -7   2   5      494.20      490.27      8.62 o 
  -6   2   5      382.89      399.14      7.11 o 
  -5   2   5       54.76       57.10      3.24 o 
  -4   2   5        5.77        7.44      1.10 o 
  -3   2   5       17.75       21.03      1.25 o 
  -2   2   5      166.41      155.09      2.76 o 
  -1   2   5      491.26      480.41      6.49 o 
   0   2   5      286.35      289.67      4.07 o 
   1   2   5       98.90       85.09      1.78 o 
   2   2   5     1579.63     1665.50     25.04 o 
   3   2   5     3473.87     3673.66     89.33 o 
   4   2   5      213.71      203.72      3.15 o 
   5   2   5       49.69       54.91      1.70 o 
   6   2   5        6.90        4.75      2.73 o 
   7   2   5       58.00       62.72      2.87 o 
   8   2   5        9.91       10.68      2.32 o 
   9   2   5        0.43        0.87      1.96 o 
  10   2   5        1.94        0.79      2.28 o 
 -10   3   5        3.08        3.97      2.53 o 
  -9   3   5        0.70        0.11      2.13 o 
  -8   3   5       15.93       15.01      2.30 o 
  -7   3   5       47.69       45.41      2.63 o 
  -6   3   5      135.39      144.19      3.44 o 
  -5   3   5       49.53       43.43      1.70 o 
  -4   3   5        6.99        3.56      0.94 o 
  -3   3   5      138.54      155.26      3.09 o 
  -2   3   5      187.66      184.39      2.89 o 
  -1   3   5      231.42      249.33      4.31 o 
   0   3   5       10.59        4.49      1.28 o 
   1   3   5       79.02       76.90      1.83 o 
   2   3   5       31.60       29.94      1.22 o 
   3   3   5       52.27       66.08      1.97 o 
   4   3   5       41.94       46.01      2.14 o 
   5   3   5        2.31        3.73      1.79 o 
   6   3   5        1.04       -1.13      1.26 o 
   7   3   5      381.38      340.32     13.48 o 
   8   3   5       12.25       11.00      2.34 o 
   9   3   5        0.04       -1.52      3.20 o 
  10   3   5        0.22       -0.85      2.36 o 
  -9   4   5        0.61       -0.32      2.24 o 
  -8   4   5       49.43       39.40      2.89 o 
  -7   4   5       41.74       40.92      2.70 o 
  -6   4   5       72.43       64.44      3.19 o 
  -5   4   5        5.17        3.14      1.79 o 
  -4   4   5       52.64       54.51      1.65 o 
  -3   4   5      135.80      137.96      3.04 o 
  -2   4   5       74.57       70.00      1.88 o 
  -1   4   5      194.55      201.17      3.23 o 
   0   4   5      163.68      156.19      3.27 o 
   1   4   5        8.39        6.56      1.71 o 
   2   4   5       85.11       79.14      2.18 o 
   3   4   5      126.88      127.25      3.02 o 
   4   4   5       46.48       44.51      2.36 o 
   5   4   5      375.25      347.10      8.14 o 
   6   4   5       33.95       29.99      2.34 o 
   7   4   5       41.96       45.08      2.82 o 
   8   4   5       84.18       73.32      3.63 o 
   9   4   5       24.89       25.75      3.15 o 
  -8   5   5        0.04       -1.14      2.26 o 
  -7   5   5       46.49       55.27      3.17 o 
  -6   5   5        5.41        5.59      1.95 o 
  -5   5   5       20.13       20.85      2.70 o 
  -4   5   5       20.11       17.94      2.48 o 
  -3   5   5       64.81       58.68      2.15 o 
  -2   5   5       78.51       74.09      4.80 o 
  -1   5   5       47.16       56.30      2.20 o 
   0   5   5       96.02      104.21      2.32 o 
   1   5   5      306.79      296.14      5.69 o 
   2   5   5       12.80       12.92      1.41 o 
   3   5   5      231.17      237.62      4.89 o 
   4   5   5       18.16       20.73      1.92 o 
   5   5   5        0.16       -0.70      1.58 o 
   6   5   5        8.18        8.87      2.10 o 
   7   5   5        0.16        0.18      2.08 o 
   8   5   5       16.61       17.62      2.92 o 
  -6   6   5        6.59        6.86      2.65 o 
  -5   6   5        8.63       10.01      3.35 o 
  -4   6   5        6.87        6.29      2.05 o 
  -3   6   5       36.68       34.39      2.57 o 
  -2   6   5        8.04        9.99      1.99 o 
  -1   6   5       23.39       36.06      2.63 o 
   0   6   5      185.14      181.35      5.33 o 
   1   6   5      113.17      110.03      3.04 o 
   2   6   5        0.95       -1.13      1.13 o 
   3   6   5       14.82       16.69      1.85 o 
   4   6   5        0.72        0.94      1.50 o 
   5   6   5        8.77        6.74      2.25 o 
   6   6   5       27.49       21.15      2.86 o 
  -4   7   5        0.98        0.89      2.37 o 
  -3   7   5        2.85       10.79      3.77 o 
  -2   7   5       33.88       36.82      2.89 o 
  -1   7   5       77.10       78.92      3.72 o 
   0   7   5        3.46        3.89      2.20 o 
   1   7   5        1.23        0.24      2.23 o 
   2   7   5        6.10        7.97      4.10 o 
   3   7   5       12.62       17.40      4.03 o 
 -10   0   6        3.46        0.70      2.70 o 
  -8   0   6      125.35      123.89      5.07 o 
  -6   0   6      122.92      136.59      5.37 o 
  -4   0   6      929.55     1106.60     29.02 o 
  -2   0   6      339.84      345.98      9.50 o 
   0   0   6       80.89       64.52      2.02 o 
   2   0   6       22.67       22.09      0.94 o 
   4   0   6      104.22      109.38      2.81 o 
   6   0   6     1841.62     1975.40     51.15 o 
   8   0   6       69.11       69.18      2.95 o 
 -10   1   6       23.69       27.63      2.87 o 
  -9   1   6        0.35        1.26      1.48 o 
  -8   1   6       78.19       70.99      2.46 o 
  -7   1   6       99.30      105.97      2.86 o 
  -6   1   6       44.74       50.34      2.16 o 
  -5   1   6      294.07      322.69      6.93 o 
  -4   1   6      689.24      809.83     15.31 o 
  -3   1   6        7.43       11.12      0.89 o 
  -2   1   6      641.97      665.74     12.39 o 
  -1   1   6       89.66       86.92      5.27 o 
   0   1   6      216.47      188.37      5.66 o 
   1   1   6       70.13       58.14      1.22 o 
   2   1   6      215.70      230.29      3.30 o 
   3   1   6       60.80       62.87      1.28 o 
   4   1   6      165.76      168.82      2.74 o 
   5   1   6        2.57        1.83      0.70 o 
   6   1   6       68.95       67.46      1.74 o 
   7   1   6      261.79      265.17      5.16 o 
   8   1   6       56.86       52.90      2.75 o 
   9   1   6        0.23        1.80      1.90 o 
  10   1   6        5.33        6.64      3.00 o 
 -10   2   6       14.29       16.37      2.77 o 
  -9   2   6       24.54       30.27      2.30 o 
  -8   2   6       55.10       50.58      2.16 o 
  -7   2   6       32.70       33.19      1.77 o 
  -6   2   6       23.57       26.80      1.53 o 
  -5   2   6       17.47       16.45      1.39 o 
  -4   2   6      182.57      183.16      4.29 o 
  -3   2   6       41.42       33.84      1.38 o 
  -2   2   6      145.17      135.00      2.50 o 
  -1   2   6       52.09       45.40      1.01 o 
   0   2   6      280.47      307.11      4.32 o 
   1   2   6      687.90      723.75     11.16 o 
   2   2   6     3849.25     4140.36     61.29 o 
   3   2   6     3835.15     4007.73     72.23 o 
   4   2   6       73.13       91.63      2.44 o 
   5   2   6        6.02        4.59      1.19 o 
   6   2   6       64.32       61.55      2.64 o 
   7   2   6      125.59      121.05      4.01 o 
   8   2   6       52.63       45.06      2.68 o 
   9   2   6       12.21       12.88      3.18 o 
  10   2   6       51.80       49.02      3.28 o 
 -10   3   6        5.73        1.27      2.51 o 
  -9   3   6      122.04      121.07      4.59 o 
  -8   3   6       44.33       35.34      3.32 o 
  -7   3   6       17.50       17.93      1.73 o 
  -6   3   6      426.95      416.43      7.47 o 
  -5   3   6      953.54      944.16     18.09 o 
  -4   3   6       70.96       61.39      2.14 o 
  -3   3   6       15.45       15.39      1.14 o 
  -2   3   6      113.77      108.19      1.94 o 
  -1   3   6      351.23      303.00      4.41 o 
   0   3   6      103.60      110.64      1.95 o 
   1   3   6      148.38      158.22      3.06 o 
   2   3   6      497.58      502.67      8.21 o 
   3   3   6     1708.40     1786.42     33.06 o 
   4   3   6        5.44        6.37      1.31 o 
   5   3   6        0.68        0.92      1.15 o 
   6   3   6      210.63      171.85      4.93 o 
   7   3   6      100.46       88.96      3.77 o 
   8   3   6       34.72       26.30      2.50 o 
   9   3   6        0.36       -1.15      1.99 o 
  -9   4   6        2.49        1.04      2.32 o 
  -8   4   6       41.27       40.32      3.40 o 
  -7   4   6       64.75       69.86      3.60 o 
  -6   4   6       72.31       64.39      2.99 o 
  -5   4   6       88.67       91.97      3.41 o 
  -4   4   6      408.94      380.41      6.32 o 
  -3   4   6       31.97       32.34      2.05 o 
  -2   4   6       70.62       80.85      2.08 o 
  -1   4   6        5.50        2.01      0.60 o 
   0   4   6      106.40      103.92      2.11 o 
   1   4   6       56.56       60.21      1.81 o 
   2   4   6       97.07       97.99      2.47 o 
   3   4   6       38.88       34.55      1.60 o 
   4   4   6        2.56        1.17      1.33 o 
   5   4   6       46.86       45.05      2.59 o 
   6   4   6       42.34       36.85      2.47 o 
   7   4   6        0.43       -0.74      1.74 o 
   8   4   6       36.50       38.21      2.93 o 
   9   4   6       14.15       12.68      2.79 o 
  -8   5   6       71.78       81.44      4.03 o 
  -7   5   6        0.91        1.29      4.57 o 
  -6   5   6       18.23       13.12      2.26 o 
  -5   5   6        2.91        0.45      1.70 o 
  -4   5   6        0.62        0.09      1.20 o 
  -3   5   6        3.46        2.46      1.19 o 
  -2   5   6       12.67       17.09      1.86 o 
  -1   5   6        2.47        1.63      1.14 o 
   0   5   6      675.59      674.84     11.26 o 
   1   5   6      130.97      143.22      2.90 o 
   2   5   6        0.07       -0.58      1.02 o 
   3   5   6        0.69        1.53      1.18 o 
   4   5   6       48.66       49.83      2.69 o 
   5   5   6        4.83        0.06      2.29 o 
   6   5   6        0.05       -1.37      1.82 o 
   7   5   6       14.77       21.20      3.35 o 
   8   5   6        2.24        1.19      2.41 o 
  -6   6   6        7.43       12.38      3.70 o 
  -5   6   6        3.50        4.53      3.04 o 
  -4   6   6       17.90       23.50      2.66 o 
  -3   6   6       21.91       25.81      2.60 o 
  -2   6   6       16.68       17.80      2.29 o 
  -1   6   6       30.76       39.06      2.56 o 
   0   6   6        1.92        5.05      1.80 o 
   1   6   6        0.14        0.52      1.65 o 
   2   6   6        0.30       -0.57      1.16 o 
   3   6   6        0.05        0.87      1.43 o 
   4   6   6       41.03       44.92      2.79 o 
   5   6   6        0.01        0.56      3.13 o 
   6   6   6       21.56       28.42      3.13 o 
  -4   7   6       19.98       30.30      4.71 o 
  -3   7   6       69.88       82.33      5.76 o 
  -2   7   6      104.70       95.76      4.15 o 
  -1   7   6       15.13       25.71      2.93 o 
   0   7   6        0.56        1.34      2.22 o 
   1   7   6        0.25        0.17      2.37 o 
   2   7   6        1.14       -0.72      3.16 o 
   3   7   6       29.48       40.76      4.43 o 
   4   7   6        8.76       12.97      3.55 o 
  -9   0   7       54.24       48.77      3.87 o 
  -7   0   7        3.12        3.26      1.92 o 
  -5   0   7       58.07       59.21      3.08 o 
  -3   0   7      511.09      555.13     15.00 o 
  -1   0   7     8539.95     8466.59    213.00 o 
   1   0   7        0.89        3.47      0.66 o 
   3   0   7      742.57      776.59     19.61 o 
   5   0   7     1543.95     1583.68     43.70 o 
   7   0   7      281.61      300.18      9.71 o 
   9   0   7      236.61      227.98      8.56 o 
 -10   1   7        2.62        0.18      1.99 o 
  -9   1   7       16.19       15.91      1.85 o 
  -8   1   7       70.81       66.14      2.41 o 
  -7   1   7       39.84       39.08      1.78 o 
  -6   1   7       15.73       13.80      2.41 o 
  -5   1   7      638.81      706.33     19.59 o 
  -4   1   7       52.36       52.17      1.85 o 
  -3   1   7        1.78       -0.63      0.68 o 
  -2   1   7      777.50      814.02     15.05 o 
  -1   1   7     2307.65     2190.66     39.43 o 
   0   1   7       88.20       96.27      1.57 o 
   1   1   7       12.73       15.43      0.87 o 
   2   1   7        2.66        0.79      0.31 o 
   3   1   7      291.10      260.83      3.81 o 
   4   1   7        1.15        0.10      0.48 o 
   5   1   7       91.04       82.41      2.04 o 
   6   1   7      367.28      367.00      5.56 o 
   7   1   7        6.23        6.64      1.21 o 
   8   1   7       10.32       10.19      1.88 o 
   9   1   7        4.21        4.82      1.95 o 
  10   1   7        1.52        1.65      2.92 o 
 -10   2   7        1.13       -0.06      2.24 o 
  -9   2   7       34.85       33.46      2.08 o 
  -8   2   7       50.40       51.85      2.23 o 
  -7   2   7       60.92       55.76      2.16 o 
  -6   2   7       71.31       76.55      2.82 o 
  -5   2   7        2.31        1.46      0.95 o 
  -4   2   7      133.83      115.32      3.08 o 
  -3   2   7      116.60      116.26      2.91 o 
  -2   2   7     1324.42     1295.81     19.54 o 
  -1   2   7        0.02        0.16      0.35 o 
   0   2   7      114.78      110.57      1.86 o 
   1   2   7       55.40       58.42      1.44 o 
   2   2   7        4.98        7.24      1.01 o 
   3   2   7      153.75      159.50      3.99 o 
   4   2   7        3.19        2.37      0.53 o 
   5   2   7       79.02       72.41      2.67 o 
   6   2   7        5.02        1.98      1.26 o 
   7   2   7       25.94       22.90      2.00 o 
   8   2   7       39.40       32.57      2.40 o 
   9   2   7        0.21       -0.23      1.78 o 
  10   2   7        1.03        2.07      2.29 o 
 -10   3   7       71.90       73.62      5.44 o 
  -9   3   7       43.64       41.81      2.95 o 
  -8   3   7       17.48       19.80      3.23 o 
  -7   3   7       71.93       66.07      2.40 o 
  -6   3   7       33.15       27.59      1.64 o 
  -5   3   7       45.52       48.00      2.97 o 
  -4   3   7       10.50       11.20      1.67 o 
  -3   3   7      159.00      147.99      3.70 o 
  -2   3   7       74.35       76.37      1.57 o 
  -1   3   7       23.40       32.71      2.50 o 
   0   3   7       44.47       40.82      1.61 o 
   1   3   7        1.41        2.36      0.66 o 
   2   3   7        0.47        0.47      0.66 o 
   3   3   7      471.61      445.33     10.98 o 
   4   3   7      509.08      540.54     11.14 o 
   5   3   7       23.95       32.71      2.09 o 
   6   3   7       13.62       13.61      1.89 o 
   7   3   7       11.47       10.15      1.98 o 
   8   3   7        0.01        0.40      1.77 o 
   9   3   7        0.38       -1.97      1.97 o 
  -9   4   7        1.93        3.30      2.42 o 
  -8   4   7        8.88        8.30      2.47 o 
  -7   4   7      125.87      131.89      4.56 o 
  -6   4   7        7.01        4.77      1.78 o 
  -5   4   7      468.08      464.00      8.10 o 
  -4   4   7       16.06       13.15      2.91 o 
  -3   4   7       30.62       31.36      1.40 o 
  -2   4   7       61.67       63.29      1.83 o 
  -1   4   7        5.18        3.33      1.15 o 
   0   4   7        0.48       -0.52      0.62 o 
   1   4   7      309.53      305.67      4.81 o 
   2   4   7       17.39       15.29      1.31 o 
   3   4   7       31.75       27.78      1.51 o 
   4   4   7      251.95      242.05      6.09 o 
   5   4   7        0.04       -1.87      1.93 o 
   6   4   7        2.19       -0.99      2.37 o 
   7   4   7        2.38       -1.26      1.74 o 
   8   4   7        1.42        0.12      2.09 o 
   9   4   7       13.59       10.64      2.67 o 
  -8   5   7       37.14       40.43      3.34 o 
  -7   5   7       53.09       56.61      3.27 o 
  -6   5   7        0.36       -1.18      1.92 o 
  -5   5   7       65.24       64.54      4.79 o 
  -4   5   7        0.00       -0.65      1.25 o 
  -3   5   7        2.08        0.46      1.75 o 
  -2   5   7        0.15       -0.36      1.15 o 
  -1   5   7        0.50       -1.10      1.10 o 
   0   5   7       33.13       31.71      3.00 o 
   1   5   7       29.58       28.34      1.39 o 
   2   5   7        0.15       -0.19      1.26 o 
   3   5   7       21.86       20.77      1.69 o 
   4   5   7        8.47        9.47      2.56 o 
   5   5   7       38.43       43.79      2.69 o 
   6   5   7       41.95       46.65      2.97 o 
   7   5   7       26.87       28.38      3.02 o 
   8   5   7       20.30       38.00      3.53 o 
  -6   6   7        4.29        2.45      3.09 o 
  -5   6   7        2.65        1.36      3.03 o 
  -4   6   7        6.15        5.23      2.00 o 
  -3   6   7       12.46       14.73      2.31 o 
  -2   6   7        2.15        2.35      1.86 o 
  -1   6   7      104.81       99.40      3.79 o 
   0   6   7       91.63       86.75      3.54 o 
   1   6   7       86.79       87.30      2.74 o 
   2   6   7       15.15       13.16      1.49 o 
   3   6   7       17.36       16.31      4.58 o 
   4   6   7        7.21        6.77      2.04 o 
   5   6   7        0.68       -0.34      2.01 o 
   6   6   7        4.27        1.57      2.26 o 
  -4   7   7        0.38        3.38      3.59 o 
  -3   7   7        0.52        4.13      3.64 o 
  -2   7   7        3.52        3.60      2.38 o 
  -1   7   7        0.02        1.22      2.20 o 
   0   7   7        0.00       -0.86      2.25 o 
   1   7   7        7.68        8.40      3.42 o 
   2   7   7        1.08       -3.08      3.08 o 
   3   7   7       17.81       22.34      4.16 o 
 -10   0   8       37.72       33.56      3.78 o 
  -8   0   8      120.00      111.26      3.79 o 
  -6   0   8      123.10      113.11      4.86 o 
  -4   0   8      679.98      839.96     22.50 o 
  -2   0   8      106.72      109.86      3.75 o 
   0   0   8      225.78      201.93      5.96 o 
   2   0   8      153.80      164.05      3.58 o 
   4   0   8      132.78      141.42      3.45 o 
   6   0   8       43.03       44.26      4.85 o 
   8   0   8       98.38       94.46      8.94 o 
 -10   1   8       24.33       30.92      3.03 o 
  -9   1   8       20.44       21.27      2.91 o 
  -8   1   8       61.98       56.13      2.25 o 
  -7   1   8       18.84       18.64      2.61 o 
  -6   1   8        6.54        7.14      1.32 o 
  -5   1   8        9.56        7.99      1.16 o 
  -4   1   8       84.86       99.70      2.77 o 
  -3   1   8      188.34      188.61      4.22 o 
  -2   1   8      594.72      604.54     11.39 o 
  -1   1   8        5.18        4.18      0.89 o 
   0   1   8       48.20       40.54      0.89 o 
   1   1   8      201.65      221.03      4.65 o 
   2   1   8      368.95      343.10      5.52 o 
   3   1   8      481.69      502.51      6.89 o 
   4   1   8      226.81      217.02      3.40 o 
   5   1   8      345.83      338.46      5.06 o 
   6   1   8       14.72       12.31      1.36 o 
   7   1   8      209.85      213.93      5.51 o 
   8   1   8      210.62      195.86      5.43 o 
   9   1   8       19.89       13.15      3.37 o 
  10   1   8       34.27       36.72      4.30 o 
 -10   2   8        0.30        1.37      1.89 o 
  -9   2   8        9.60        9.56      2.15 o 
  -8   2   8      118.41      123.76      3.40 o 
  -7   2   8      284.45      267.61      6.56 o 
  -6   2   8      685.66      708.12     14.16 o 
  -5   2   8      213.37      201.33      4.86 o 
  -4   2   8      123.34      129.99      3.40 o 
  -3   2   8      182.34      209.11      5.98 o 
  -2   2   8      161.70      177.37      3.22 o 
  -1   2   8     1023.31     1061.90     13.94 o 
   0   2   8      702.03      755.36     10.06 o 
   1   2   8     1714.51     1803.76     28.13 o 
   2   2   8      225.95      225.26      5.02 o 
   3   2   8       77.63       65.12      1.51 o 
   4   2   8       27.46       35.77      1.37 o 
   5   2   8      176.58      163.35      4.39 o 
   6   2   8       53.68       52.78      2.46 o 
   7   2   8       19.01       15.19      1.98 o 
   8   2   8        1.23        1.16      1.59 o 
   9   2   8       11.83        7.67      2.13 o 
  10   2   8       16.13       21.77      3.00 o 
  -9   3   8        7.29        9.67      2.39 o 
  -8   3   8       24.94       28.14      2.08 o 
  -7   3   8       23.54       28.14      1.86 o 
  -6   3   8       70.49       62.88      2.66 o 
  -5   3   8      833.99      838.54     16.30 o 
  -4   3   8       95.00       92.86      2.83 o 
  -3   3   8        4.38        7.67      1.08 o 
  -2   3   8      470.64      495.61      6.93 o 
  -1   3   8     1287.05     1373.47     17.99 o 
   0   3   8      252.61      272.45      4.07 o 
   1   3   8      538.74      561.94      9.04 o 
   2   3   8      271.02      266.94      5.80 o 
   3   3   8      236.62      250.46      5.82 o 
   4   3   8       13.99        9.75      1.50 o 
   5   3   8       56.12       49.56      2.42 o 
   6   3   8       60.78       49.72      2.57 o 
   7   3   8       71.42       67.13      3.10 o 
   8   3   8        0.03       -1.15      1.73 o 
   9   3   8       13.80       14.04      2.45 o 
  -9   4   8       16.59       12.87      2.75 o 
  -8   4   8       72.88       68.84      3.60 o 
  -7   4   8      109.66      111.36      4.21 o 
  -6   4   8        8.02        8.38      1.90 o 
  -5   4   8        1.14        1.78      1.29 o 
  -4   4   8      119.28      110.48      6.85 o 
  -3   4   8        0.07        1.30      0.85 o 
  -2   4   8       13.96       12.01      1.71 o 
  -1   4   8       43.70       43.13      1.53 o 
   0   4   8       70.67       69.44      1.72 o 
   1   4   8        2.98        2.02      0.74 o 
   2   4   8        6.68        5.73      1.17 o 
   3   4   8       27.20       19.55      1.40 o 
   4   4   8      465.95      465.06     10.08 o 
   5   4   8       62.13       69.89      3.02 o 
   6   4   8       21.68       16.08      2.11 o 
   7   4   8        8.79        4.79      1.95 o 
   8   4   8        0.45        0.45      2.85 o 
  -8   5   8       84.19       84.37      4.08 o 
  -7   5   8       24.73       19.63      2.71 o 
  -6   5   8       50.84       44.72      2.89 o 
  -5   5   8       12.31       13.79      2.17 o 
  -4   5   8       13.64       17.50      2.05 o 
  -3   5   8       14.49       14.45      1.72 o 
  -2   5   8        7.23        4.22      1.34 o 
   0   5   8      138.48      132.29      3.21 o 
   1   5   8       43.75       42.99      1.63 o 
   2   5   8      197.87      206.09      4.36 o 
   3   5   8        0.04        0.18      1.45 o 
   4   5   8        0.71       -1.43      1.44 o 
   5   5   8        0.51       -1.57      1.57 o 
   6   5   8       19.58       24.61      2.70 o 
   7   5   8        7.28        7.11      2.33 o 
  -6   6   8        0.26        2.61      3.30 o 
  -5   6   8       34.29       36.17      4.14 o 
  -4   6   8        7.97       13.09      2.35 o 
  -3   6   8       10.92       12.92      2.37 o 
  -2   6   8        0.00       -0.43      2.14 o 
  -1   6   8      156.34      149.65      4.79 o 
   0   6   8       55.19       48.13      2.81 o 
   1   6   8       27.29       27.56      2.08 o 
   2   6   8       20.58       19.35      1.86 o 
   3   6   8        6.50        7.95      1.96 o 
   4   6   8       18.30       27.69      2.81 o 
   5   6   8        0.64       -0.01      2.07 o 
   6   6   8        3.01        3.63      2.42 o 
  -3   7   8        5.41       -0.84      3.53 o 
  -2   7   8        1.85        2.57      3.02 o 
  -1   7   8        1.19       -1.86      3.11 o 
   0   7   8        1.81        2.20      3.14 o 
   1   7   8        0.49       -3.16      3.16 o 
   2   7   8        0.96        1.32      3.30 o 
   3   7   8       23.02       24.08      4.42 o 
  -9   0   9       48.15       45.29      3.80 o 
  -7   0   9       28.82       23.45      2.56 o 
  -5   0   9        0.01       -0.28      1.16 o 
  -3   0   9     3387.43     3733.65     94.43 o 
  -1   0   9      573.93      579.81     15.33 o 
   1   0   9     1744.62     1663.53     30.21 o 
   3   0   9        2.83        1.20      0.61 o 
   5   0   9      781.73      829.79     15.92 o 
   7   0   9      405.19      404.13     12.25 o 
 -10   1   9        0.05       -0.86      2.01 o 
  -9   1   9       62.22       61.61      2.54 o 
  -8   1   9        4.66        3.04      1.33 o 
  -7   1   9      301.19      293.65      7.00 o 
  -6   1   9      148.11      138.98      3.95 o 
  -5   1   9       74.39       76.77      2.56 o 
  -4   1   9       51.80       41.62      1.74 o 
  -3   1   9     1673.04     1840.08     33.42 o 
  -2   1   9     1099.52     1159.23     30.56 o 
  -1   1   9      163.44      166.70      2.98 o 
   0   1   9       13.41       15.83      0.70 o 
   1   1   9        3.68        3.42      0.44 o 
   2   1   9      360.88      357.65     10.81 o 
   3   1   9      183.97      174.49      7.84 o 
   4   1   9       52.85       55.09      1.36 o 
   5   1   9       34.35       32.47      1.20 o 
   6   1   9      128.25      127.55      2.56 o 
   7   1   9        8.93        8.57      3.77 o 
   8   1   9        0.14       -0.57      1.58 o 
   9   1   9       33.99       36.56      3.60 o 
  10   1   9        0.01       -2.67      2.78 o 
 -10   2   9       39.31       38.68      2.52 o 
  -9   2   9       38.55       36.96      2.18 o 
  -8   2   9       10.88       12.73      2.03 o 
  -7   2   9      172.71      175.72      4.89 o 
  -6   2   9       93.48       93.41      3.16 o 
  -5   2   9        3.72        3.37      1.10 o 
  -4   2   9       50.18       50.08      2.89 o 
  -3   2   9        9.40        7.53      1.24 o 
  -2   2   9      664.39      671.85     10.51 o 
  -1   2   9      627.47      695.82      9.61 o 
   0   2   9        8.76       14.64      0.69 o 
   1   2   9       39.56       39.85      1.43 o 
   2   2   9      354.10      368.08      5.96 o 
   3   2   9       63.58       60.08      1.46 o 
   4   2   9       49.81       62.32      1.81 o 
   5   2   9        1.33        3.25      1.16 o 
   6   2   9       12.85       16.75      1.86 o 
   7   2   9      123.97      110.53      5.82 o 
   8   2   9        8.88        9.57      2.01 o 
   9   2   9        2.51       -0.17      1.89 o 
  10   2   9       21.89       18.75      2.95 o 
  -9   3   9       19.57       20.13      4.90 o 
  -8   3   9       96.05       90.31      2.99 o 
  -7   3   9       87.44       82.82      2.69 o 
  -6   3   9      223.02      209.52      5.38 o 
  -5   3   9      405.99      406.10      8.69 o 
  -4   3   9        3.72        6.41      3.52 o 
  -3   3   9      115.13      120.97      3.33 o 
  -2   3   9      181.87      190.92      3.11 o 
  -1   3   9      166.63      149.70      2.57 o 
   0   3   9       21.00       21.77      0.88 o 
   1   3   9        7.36        6.33      1.01 o 
   2   3   9        4.70        4.09      1.45 o 
   3   3   9      416.84      436.94      9.19 o 
   4   3   9      531.37      524.59     10.94 o 
   5   3   9      165.99      171.06      4.78 o 
   6   3   9       62.95       57.64      2.79 o 
   7   3   9       15.35        8.22      1.96 o 
   8   3   9        0.42       -1.00      1.81 o 
   9   3   9        1.33        0.77      2.15 o 
  -9   4   9       49.63       45.53      4.61 o 
  -8   4   9       91.32       85.44      3.94 o 
  -7   4   9       25.19       28.80      2.74 o 
  -6   4   9      131.73      136.28      4.45 o 
  -5   4   9        3.19        3.26      1.40 o 
  -4   4   9      300.96      228.32     33.16 o 
  -3   4   9        1.02        1.55      1.19 o 
  -2   4   9       50.28       49.11      1.67 o 
  -1   4   9        0.15       -0.11      0.78 o 
   0   4   9        4.30        3.86      0.83 o 
   1   4   9       67.60       63.28      1.70 o 
   2   4   9      996.38      984.43     15.56 o 
   3   4   9      518.64      501.83     10.58 o 
   4   4   9        0.19        1.55      1.57 o 
   5   4   9        1.25        1.73      1.52 o 
   6   4   9        0.67        0.18      1.59 o 
   7   4   9        0.62        0.26      1.71 o 
   8   4   9       41.97       41.49      3.03 o 
  -7   5   9        0.52        1.30      3.96 o 
  -6   5   9        5.40        3.39      2.20 o 
  -5   5   9       15.79       18.79      2.70 o 
  -4   5   9       83.07       77.82      5.80 o 
  -3   5   9        3.23        4.80      1.40 o 
  -2   5   9       30.13       24.22      1.81 o 
  -1   5   9       15.62       19.11      1.75 o 
   0   5   9      156.64      159.05      3.65 o 
   1   5   9      781.58      773.97     11.06 o 
   2   5   9       11.52       11.76      1.45 o 
   3   5   9      113.99      121.08      3.92 o 
   4   5   9        1.09       -0.31      1.49 o 
   5   5   9       27.48       24.78      2.54 o 
   6   5   9       50.06       50.94      3.03 o 
   7   5   9        1.36        0.41      2.09 o 
  -6   6   9       18.44       23.84      4.31 o 
  -5   6   9       15.38       12.73      3.70 o 
  -4   6   9        3.16        3.38      2.97 o 
  -3   6   9        0.36        0.59      2.08 o 
  -2   6   9       23.20       32.52      2.81 o 
  -1   6   9        8.76       12.22      2.24 o 
   0   6   9        1.48       -0.34      1.51 o 
   1   6   9       51.92       55.83      2.74 o 
   2   6   9       21.24       22.06      1.93 o 
   3   6   9        5.12        5.71      1.61 o 
   4   6   9       23.52       35.77      2.75 o 
   5   6   9       12.70       18.74      3.51 o 
   6   6   9        7.75        6.91      3.28 o 
  -3   7   9        2.65        2.69      3.53 o 
  -2   7   9        0.03       -0.05      3.37 o 
  -1   7   9        6.02        3.75      3.46 o 
   0   7   9        0.09       -1.07      3.16 o 
   1   7   9        7.98       11.02      3.77 o 
   2   7   9        7.10        5.66      3.69 o 
   3   7   9        1.08        0.35      2.36 o 
 -10   0  10        1.55       -2.31      2.80 o 
  -8   0  10       14.26       24.93      3.30 o 
  -6   0  10       45.90       41.56      2.97 o 
  -4   0  10       31.26       32.60      2.23 o 
  -2   0  10        4.22        3.55      1.01 o 
   0   0  10      103.25      112.30      2.65 o 
   2   0  10      166.43      170.45      4.07 o 
   4   0  10        0.18       -0.47      1.20 o 
   6   0  10       35.16       41.50      2.07 o 
   8   0  10       10.05        8.29      4.60 o 
 -10   1  10        2.46        2.55      2.16 o 
  -9   1  10        4.63        4.67      1.62 o 
  -8   1  10       23.47       26.69      2.43 o 
  -7   1  10      208.67      208.18      5.49 o 
  -6   1  10       15.79       13.37      1.60 o 
  -5   1  10        6.95        4.63      1.11 o 
  -4   1  10       22.54       28.67      1.52 o 
  -3   1  10      530.55      612.17     11.82 o 
  -2   1  10       12.12       17.68      1.81 o 
  -1   1  10       81.64       84.90      1.83 o 
   0   1  10     1459.69     1518.60     19.66 o 
   1   1  10       19.35       25.36      0.79 o 
   2   1  10       63.87       65.02      1.36 o 
   3   1  10      287.80      275.83      4.71 o 
   4   1  10       26.54       30.31      1.04 o 
   5   1  10        0.84        0.83      0.74 o 
   6   1  10      622.48      633.58     10.47 o 
   7   1  10       66.17       67.01      2.78 o 
   8   1  10       19.41       21.75      4.05 o 
   9   1  10       53.16       50.49      4.57 o 
  10   1  10        0.04       -2.44      2.92 o 
 -10   2  10       84.42       85.60      3.26 o 
  -9   2  10       31.43       29.56      2.79 o 
  -8   2  10       13.77       14.64      2.18 o 
  -7   2  10        2.04        0.22      1.44 o 
  -6   2  10       20.49       18.45      2.31 o 
  -5   2  10       93.36       93.11      2.99 o 
  -4   2  10       59.91       62.50      2.24 o 
  -3   2  10       54.51       57.33      1.98 o 
  -2   2  10      365.34      300.64     12.92 o 
  -1   2  10      350.28      367.90      5.25 o 
   0   2  10      265.94      283.83      4.76 o 
   1   2  10      414.34      463.57      6.36 o 
   2   2  10      270.55      250.81      4.33 o 
   3   2  10        1.59        2.70      1.30 o 
   4   2  10       55.97       63.25      1.86 o 
   5   2  10       46.48       44.65      1.70 o 
   6   2  10        0.23        0.17      1.23 o 
   7   2  10      385.35      369.23      8.60 o 
   8   2  10       41.66       31.20      2.38 o 
   9   2  10       18.66       18.93      5.78 o 
  -9   3  10       61.96       69.15      3.64 o 
  -8   3  10        0.42       -0.11      1.48 o 
  -7   3  10      366.56      374.39      8.64 o 
  -6   3  10      620.32      601.23     12.40 o 
  -5   3  10        3.22        0.06      1.16 o 
  -4   3  10       37.94       31.40      1.72 o 
  -3   3  10       58.59       57.50      2.16 o 
  -2   3  10        9.16        7.88      1.11 o 
  -1   3  10       19.67       19.95      0.91 o 
   0   3  10       58.53       47.60      1.24 o 
   1   3  10       36.70       31.37      1.11 o 
   2   3  10      349.02      375.34      6.45 o 
   3   3  10      234.16      235.12      5.64 o 
   4   3  10      431.15      422.28      9.15 o 
   5   3  10       23.82       20.46      1.90 o 
   6   3  10       95.58       79.07      3.23 o 
   7   3  10       36.51       34.65      2.43 o 
   8   3  10        0.15       -1.26      1.81 o 
   9   3  10        1.93        3.52      2.34 o 
  -8   4  10       45.77       41.92      3.03 o 
  -7   4  10       17.23       19.78      2.53 o 
  -6   4  10        1.63        1.28      1.97 o 
  -5   4  10      348.83      333.35      7.56 o 
  -4   4  10      382.21      343.97     10.39 o 
  -3   4  10      486.41      472.98      8.10 o 
  -2   4  10        0.48        1.12      1.06 o 
  -1   4  10        9.77        8.29      1.04 o 
   0   4  10        5.87        4.37      1.18 o 
   1   4  10      618.20      617.60      8.85 o 
   2   4  10      125.79      123.20      3.71 o 
   3   4  10      234.93      221.62      6.82 o 
   4   4  10        1.82        0.46      2.07 o 
   5   4  10      160.17      154.00      5.20 o 
   6   4  10       12.42       11.73      2.00 o 
   7   4  10        0.20       -1.43      1.70 o 
   8   4  10       28.80       28.94      2.82 o 
  -7   5  10       10.77       12.24      2.71 o 
  -6   5  10        5.77        6.21      4.62 o 
  -5   5  10        3.38        2.98      1.80 o 
  -4   5  10      243.29      240.74      9.34 o 
  -3   5  10       66.78       61.16      2.66 o 
  -2   5  10       31.84       32.47      2.03 o 
  -1   5  10       34.75       31.42      1.99 o 
   0   5  10       56.97       53.69      2.54 o 
   1   5  10        0.84        2.61      1.80 o 
   2   5  10       16.52       16.01      1.62 o 
   3   5  10        0.76        1.80      1.49 o 
   4   5  10        9.58       12.61      2.04 o 
   5   5  10       15.06       16.48      2.55 o 
   6   5  10       12.51       19.11      2.54 o 
   7   5  10        3.08        0.83      2.37 o 
  -6   6  10        6.73        9.71      3.82 o 
  -5   6  10       10.32       13.73      3.83 o 
  -4   6  10      105.85      118.18      4.51 o 
  -3   6  10       26.48       36.29      3.06 o 
  -2   6  10        7.47       10.13      2.09 o 
  -1   6  10        0.18       -1.32      2.73 o 
   0   6  10       10.39       11.68      1.94 o 
   1   6  10        0.58       -0.50      1.87 o 
   2   6  10        4.03        4.87      1.52 o 
   3   6  10       35.52       39.09      2.71 o 
   4   6  10       14.36       17.34      2.56 o 
   5   6  10       41.23       55.56      4.18 o 
  -3   7  10        4.63        7.46      3.96 o 
  -2   7  10       20.77       21.39      4.63 o 
  -1   7  10        0.00       -2.53      3.28 o 
   0   7  10        6.83        6.63      3.71 o 
   1   7  10        0.29       -0.48      3.33 o 
   2   7  10       25.13       31.28      4.97 o 
  -9   0  11        4.25        0.93      2.53 o 
  -7   0  11      154.37      127.70      5.66 o 
  -5   0  11       61.13       52.29      3.02 o 
  -3   0  11      291.16      338.98      9.89 o 
  -1   0  11      520.09      544.38     14.63 o 
   1   0  11     1063.08     1100.38     20.34 o 
   3   0  11        4.05        5.65      1.01 o 
   5   0  11      289.27      282.09      6.27 o 
   7   0  11      237.23      240.32      5.90 o 
 -10   1  11        1.04       -1.82      2.07 o 
  -9   1  11        9.69       11.84      1.78 o 
  -8   1  11        2.08        2.99      1.64 o 
  -7   1  11        6.92        4.47      1.50 o 
  -6   1  11      140.71      142.14      4.08 o 
  -5   1  11       12.15       11.24      1.37 o 
  -4   1  11       43.99       50.96      3.64 o 
  -3   1  11      151.81      169.65      4.02 o 
  -2   1  11      402.97      403.91     10.29 o 
  -1   1  11     1133.82     1132.65     17.22 o 
   0   1  11      172.90      182.84      2.84 o 
   1   1  11      364.68      372.24      5.23 o 
   2   1  11      162.74      141.21      2.37 o 
   3   1  11       32.39       30.23      0.98 o 
   4   1  11        6.20        5.92      1.64 o 
   5   1  11      387.14      372.01      5.56 o 
   6   1  11      295.11      277.11      5.30 o 
   7   1  11       20.79       24.87      2.20 o 
   8   1  11       40.56       35.37      2.42 o 
   9   1  11        4.90        1.07      1.94 o 
 -10   2  11        0.19        0.63      2.74 o 
  -9   2  11       80.80       77.36      2.88 o 
  -8   2  11       36.76       34.67      2.35 o 
  -7   2  11        2.52        0.75      1.42 o 
  -6   2  11      360.69      353.51      7.94 o 
  -5   2  11        1.96        2.15      1.12 o 
  -4   2  11       80.31       73.51      2.50 o 
  -3   2  11      104.59      100.48      2.84 o 
  -2   2  11      472.69      444.80     11.05 o 
  -1   2  11      217.30      217.15      9.10 o 
   0   2  11      170.95      153.45      2.89 o 
   1   2  11      549.48      561.47      7.71 o 
   2   2  11       36.60       26.17      1.36 o 
   3   2  11      644.87      682.91     13.45 o 
   4   2  11        9.78       10.34      1.06 o 
   5   2  11       57.16       50.20      1.84 o 
   6   2  11       24.80       21.13      1.90 o 
   7   2  11       12.50       13.74      2.06 o 
   8   2  11       63.64       61.00      3.07 o 
   9   2  11        1.18        3.67      2.08 o 
  -9   3  11        2.64        1.53      2.27 o 
  -8   3  11       10.48        7.97      1.72 o 
  -7   3  11       98.93       98.46      3.61 o 
  -6   3  11        4.12        4.84      1.56 o 
  -5   3  11        9.87       13.60      2.88 o 
  -4   3  11        6.58        6.51      3.17 o 
  -3   3  11        7.53        8.71      2.11 o 
  -2   3  11        9.08       16.69      0.95 o 
  -1   3  11      585.23      588.76      8.21 o 
   0   3  11      157.98      148.03      3.12 o 
   1   3  11        5.69        5.06      0.75 o 
   2   3  11      320.49      303.50      8.52 o 
   3   3  11      679.33      632.90     12.78 o 
   4   3  11      204.81      177.56      4.80 o 
   5   3  11      116.82      116.56      3.77 o 
   6   3  11        6.28        9.09      2.48 o 
   7   3  11        0.75       -0.09      2.56 o 
   8   3  11        0.03        0.84      1.97 o 
   9   3  11        2.26       -1.41      2.16 o 
  -8   4  11        8.05       11.03      2.54 o 
  -7   4  11        0.11       -0.82      1.87 o 
  -6   4  11       82.29       78.22      4.25 o 
  -5   4  11      407.97      396.37     14.53 o 
  -4   4  11      199.10      170.53      6.14 o 
  -3   4  11       19.38       16.49      2.60 o 
  -2   4  11        3.08        3.81      1.26 o 
  -1   4  11        0.01       -0.79      0.79 o 
   0   4  11        0.06       -0.77      0.77 o 
   1   4  11       26.72       23.54      1.48 o 
   2   4  11       63.37       53.51      2.43 o 
   3   4  11       82.84       84.77      3.15 o 
   4   4  11      358.27      346.30      8.77 o 
   5   4  11      112.55      109.69      3.87 o 
   6   4  11       94.35       93.00      3.65 o 
   7   4  11        2.44       -0.87      1.77 o 
   8   4  11        1.89       -0.06      2.14 o 
  -7   5  11        9.43        5.72      2.41 o 
  -6   5  11        0.03       -2.44      4.10 o 
  -4   5  11        8.10       12.96      1.88 o 
  -3   5  11      333.88      308.84      7.31 o 
  -2   5  11       81.61       88.89      3.20 o 
  -1   5  11        2.47        3.16      1.40 o 
   0   5  11        8.14       12.78      1.76 o 
   1   5  11      149.50      148.24      3.57 o 
   2   5  11       72.30       77.20      2.51 o 
   3   5  11       33.44       31.02      2.33 o 
   4   5  11        0.17       -0.55      1.57 o 
   5   5  11       37.56       42.37      2.75 o 
   6   5  11       14.73       14.28      2.43 o 
   7   5  11        2.23        1.10      2.23 o 
  -5   6  11       18.00       22.74      4.11 o 
  -4   6  11        0.39        4.11      2.25 o 
  -3   6  11        1.99        3.14      2.03 o 
  -2   6  11       60.14       60.90      4.66 o 
  -1   6  11        3.35        1.59      1.72 o 
   0   6  11        2.45        3.25      1.69 o 
   1   6  11        3.11        3.79      2.66 o 
   2   6  11       15.66       12.58      2.15 o 
   3   6  11        2.82        4.14      1.68 o 
   4   6  11       27.18       36.12      3.14 o 
   5   6  11        0.25       -0.65      2.20 o 
  -2   7  11       11.81        9.62      4.03 o 
  -1   7  11        1.62       -3.14      3.26 o 
   0   7  11        6.92        4.96      3.50 o 
   1   7  11        1.37        1.18      3.43 o 
   2   7  11        6.46        2.41      2.31 o 
 -10   0  12       43.61       39.01      4.02 o 
  -8   0  12       55.18       55.29      3.93 o 
  -6   0  12     1012.19     1047.94     28.62 o 
  -4   0  12      404.31      433.24     12.54 o 
  -2   0  12     2621.52     2609.37     66.41 o 
   0   0  12       49.74       57.89      1.79 o 
   2   0  12      251.73      287.44      6.04 o 
   4   0  12      112.97       99.16      2.85 o 
   6   0  12      296.11      312.43      7.04 o 
   8   0  12        1.24        1.81      2.60 o 
 -10   1  12        2.22        3.69      2.21 o 
  -9   1  12        1.20        0.07      1.54 o 
  -8   1  12      126.93      109.70      3.90 o 
  -7   1  12      100.32       96.75      3.50 o 
  -6   1  12       12.37        8.95      1.53 o 
  -5   1  12        4.56        2.77      2.11 o 
  -4   1  12      249.81      234.62      5.40 o 
  -3   1  12        0.08        0.54      1.47 o 
  -2   1  12      709.85      717.99     13.62 o 
  -1   1  12       83.78       98.61      3.27 o 
   0   1  12       17.94       16.21      0.73 o 
   1   1  12      470.03      453.66      6.30 o 
   2   1  12      344.94      346.27      5.01 o 
   3   1  12       25.11       23.88      0.90 o 
   4   1  12        2.24        1.35      0.82 o 
   5   1  12        9.76        7.08      1.10 o 
   6   1  12       35.10       30.94      1.67 o 
   7   1  12        2.43        3.21      1.51 o 
   8   1  12       25.76       25.97      2.27 o 
   9   1  12        0.37        0.89      2.04 o 
  -9   2  12        3.15        1.80      1.64 o 
  -8   2  12       18.70       24.50      3.66 o 
  -7   2  12       59.57       59.99      2.74 o 
  -6   2  12       13.67       13.32      1.79 o 
  -5   2  12      472.47      480.68     10.05 o 
  -4   2  12      112.20      109.08      3.21 o 
  -3   2  12       87.49       83.50      2.58 o 
  -2   2  12      552.07      519.40     18.16 o 
  -1   2  12      341.85      372.66      7.52 o 
   0   2  12       30.44       41.01      1.13 o 
   1   2  12        2.56       -0.54      0.54 o 
   2   2  12       42.46       39.02      1.80 o 
   3   2  12      189.69      194.87      4.79 o 
   4   2  12       68.76       63.49      1.94 o 
   5   2  12        9.18        7.34      1.15 o 
   6   2  12        5.33        2.68      1.41 o 
   7   2  12       37.35       33.08      2.37 o 
   8   2  12       93.66       93.51      3.73 o 
   9   2  12       17.15       21.26      3.70 o 
  -9   3  12       72.96       70.64      3.93 o 
  -8   3  12        0.61       -1.85      3.07 o 
  -7   3  12        9.55        8.98      1.88 o 
  -6   3  12       52.02       48.12      2.46 o 
  -5   3  12       26.34       25.87      2.62 o 
  -4   3  12      103.40       94.60      3.00 o 
  -3   3  12      111.23      103.96      4.37 o 
  -2   3  12       83.44       76.88      1.97 o 
  -1   3  12       18.44       17.57      0.94 o 
   0   3  12       12.81       12.02      1.09 o 
   1   3  12        1.52       -0.48      0.77 o 
   2   3  12      200.75      192.06      4.83 o 
   3   3  12       83.63       70.14      2.70 o 
   4   3  12       24.08       17.23      2.78 o 
   5   3  12        0.60        0.22      1.28 o 
   6   3  12        9.15        6.80      1.72 o 
   7   3  12        7.98       11.58      2.07 o 
   8   3  12        8.02       11.31      2.22 o 
   9   3  12      123.08      125.26      4.85 o 
  -8   4  12       26.16       25.39      3.00 o 
  -7   4  12      121.05      115.54      6.15 o 
  -6   4  12       45.07       42.61      2.40 o 
  -5   4  12       88.38       88.27      4.90 o 
  -4   4  12       42.17       35.68      9.01 o 
  -3   4  12        0.35        2.41      1.12 o 
  -2   4  12        6.75       11.35      1.56 o 
  -1   4  12       31.06       28.19      1.42 o 
   0   4  12        2.69        0.27      1.02 o 
   1   4  12        1.45        1.77      1.03 o 
   2   4  12      237.72      224.42      4.64 o 
   3   4  12        5.98        6.87      1.55 o 
   4   4  12       35.30       40.65      2.43 o 
   5   4  12       83.14       94.84      3.82 o 
   6   4  12        1.80        5.82      1.88 o 
   7   4  12        3.61        1.73      1.98 o 
   8   4  12       10.39        9.29      2.61 o 
  -7   5  12        0.02       -1.00      2.38 o 
  -6   5  12       24.49       19.47      2.66 o 
  -4   5  12       23.67       27.21      3.04 o 
  -3   5  12      158.63      157.66      4.66 o 
  -2   5  12      234.68      247.27      6.29 o 
  -1   5  12       19.72       26.76      2.11 o 
   0   5  12       80.99       75.37      2.99 o 
   1   5  12       27.87       25.79      1.70 o 
   2   5  12       11.75       11.41      1.50 o 
   3   5  12        3.06        2.63      1.58 o 
   4   5  12       54.81       56.10      2.94 o 
   5   5  12       81.68       69.15      3.35 o 
   6   5  12      164.35      175.67      5.63 o 
   7   5  12       11.27       23.69      2.99 o 
  -5   6  12       64.61       63.47      5.27 o 
  -4   6  12        0.01        3.56      2.18 o 
  -3   6  12       35.94       39.79      4.21 o 
  -2   6  12       98.72       97.48      5.85 o 
  -1   6  12       48.33       55.57      5.27 o 
   0   6  12        1.22        0.92      1.68 o 
   1   6  12        0.20       -0.58      1.75 o 
   2   6  12        4.26        3.31      1.77 o 
   3   6  12        0.02       -1.23      1.58 o 
   4   6  12        9.53       12.32      2.40 o 
   5   6  12       10.10       19.70      2.86 o 
  -1   7  12       23.86       32.10      4.98 o 
   0   7  12       22.38       28.29      4.71 o 
   1   7  12        5.14        7.18      3.81 o 
  -9   0  13       55.07       44.92      3.92 o 
  -7   0  13      302.88      295.59     10.16 o 
  -5   0  13       38.21       31.88      2.59 o 
  -3   0  13       61.38       62.63      2.99 o 
  -1   0  13     1446.48     1389.40     35.89 o 
   1   0  13      164.12      142.62      3.44 o 
   3   0  13      168.71      156.24      3.84 o 
   5   0  13        6.22        5.57      1.17 o 
   7   0  13       29.28       28.86      2.10 o 
 -10   1  13       23.52       26.22      3.05 o 
  -9   1  13        0.39        2.11      1.91 o 
  -8   1  13        8.10        5.24      1.81 o 
  -7   1  13      207.98      200.44      5.46 o 
  -6   1  13        8.70        9.82      1.61 o 
  -5   1  13      264.74      298.29      6.81 o 
  -4   1  13        4.31        4.11      1.05 o 
  -3   1  13      283.99      324.71      6.87 o 
  -2   1  13      105.23      107.16      2.84 o 
  -1   1  13       24.23       27.55      1.37 o 
   0   1  13      363.14      395.99      5.63 o 
   1   1  13      104.33      118.83      2.10 o 
   2   1  13       66.28       70.38      1.53 o 
   3   1  13      195.77      202.24      3.30 o 
   4   1  13      149.43      141.69      2.61 o 
   5   1  13       64.68       63.16      2.50 o 
   6   1  13       10.25       11.37      1.85 o 
   7   1  13        0.05       -1.39      1.39 o 
   8   1  13        0.02        0.64      1.66 o 
   9   1  13        5.43        3.48      2.12 o 
  -9   2  13        3.16        5.57      1.73 o 
  -8   2  13       83.49       78.72      3.43 o 
  -7   2  13       11.56       15.93      5.63 o 
  -6   2  13      105.34       92.54      3.23 o 
  -5   2  13        9.45       12.36      1.63 o 
  -4   2  13        3.82        2.76      1.06 o 
  -3   2  13      112.22      100.62      2.92 o 
  -2   2  13      611.07      601.67     11.67 o 
  -1   2  13      129.16      118.19      3.90 o 
   0   2  13       17.09       17.29      0.85 o 
   1   2  13      418.35      418.52      6.00 o 
   2   2  13       23.63       25.94      1.59 o 
   3   2  13       14.71       11.58      1.41 o 
   4   2  13       44.39       42.72      1.69 o 
   5   2  13        6.72        4.83      1.09 o 
   6   2  13       76.93       67.71      2.85 o 
   7   2  13       11.46       11.79      1.95 o 
   8   2  13        0.05        1.32      2.75 o 
   9   2  13       18.63       20.61      2.72 o 
  -9   3  13       18.03       22.11      2.36 o 
  -8   3  13        2.75        1.32      2.05 o 
  -7   3  13       53.69       50.39      2.72 o 
  -6   3  13       54.41       52.61      2.59 o 
  -5   3  13      306.14      293.47      6.86 o 
  -4   3  13      213.14      203.20      6.93 o 
  -3   3  13       49.87       53.97      2.15 o 
  -2   3  13      124.42      122.37      2.71 o 
  -1   3  13       17.90       16.06      0.98 o 
   0   3  13        8.06        4.89      0.95 o 
   1   3  13       40.91       36.64      2.08 o 
   2   3  13      687.94      654.69     23.23 o 
   3   3  13      580.71      570.39     11.78 o 
   4   3  13        0.67        1.20      1.29 o 
   5   3  13        2.65        1.07      1.35 o 
   6   3  13        1.90        2.87      1.57 o 
   7   3  13       46.53       42.47      2.68 o 
   8   3  13       16.69       19.60      2.63 o 
  -8   4  13        3.86        4.76      2.47 o 
  -7   4  13        4.82        4.72      2.35 o 
  -6   4  13        5.44        5.16      1.78 o 
  -5   4  13        2.32        2.57      2.36 o 
  -4   4  13      131.74      119.83      4.67 o 
  -3   4  13        4.76        4.91      1.73 o 
  -2   4  13        0.50        0.26      1.26 o 
  -1   4  13       53.14       45.58      1.79 o 
   0   4  13       37.40       38.38      1.69 o 
   1   4  13      582.79      584.69      9.91 o 
   2   4  13      307.14      308.19      5.91 o 
   3   4  13       95.41       86.25      3.20 o 
   4   4  13       35.18       26.55      2.10 o 
   5   4  13      123.15      111.76      4.02 o 
   6   4  13       21.75       22.79      3.50 o 
   7   4  13        0.03        0.39      1.95 o 
   8   4  13        0.05       -1.48      2.26 o 
  -7   5  13        4.57       -1.47      2.45 o 
  -4   5  13        0.04        3.76      2.15 o 
  -3   5  13       14.62       21.88      2.28 o 
  -2   5  13        0.01        4.05      1.62 o 
  -1   5  13        2.02        1.78      1.43 o 
   0   5  13        2.80        2.70      1.48 o 
   1   5  13       14.23       12.17      1.58 o 
   2   5  13        1.43        1.70      1.29 o 
   3   5  13       24.21       23.01      1.98 o 
   4   5  13        0.02       -1.49      1.67 o 
   5   5  13        8.13        6.16      2.04 o 
   6   5  13       28.10       35.70      2.98 o 
  -5   6  13        7.13        3.77      3.41 o 
  -4   6  13       34.65       36.97      4.29 o 
  -3   6  13        7.55        8.47      3.32 o 
  -2   6  13       32.26       37.93      2.62 o 
  -1   6  13       43.75       44.19      2.63 o 
   0   6  13        0.13        0.20      1.84 o 
   1   6  13       12.50        8.35      2.09 o 
   2   6  13       17.14       15.62      2.33 o 
   3   6  13       21.48       23.55      2.21 o 
   4   6  13       11.04       17.13      2.26 o 
 -10   0  14        2.09        3.25      3.20 o 
  -8   0  14        0.33        0.38      2.14 o 
  -6   0  14      344.37      307.95     10.16 o 
  -4   0  14      323.61      317.05      9.83 o 
  -2   0  14       13.83       13.75      1.50 o 
   0   0  14      322.03      364.21      7.44 o 
   2   0  14     1478.92     1550.05     28.62 o 
   4   0  14       57.66       55.90      2.15 o 
   6   0  14      248.77      234.13      5.69 o 
   8   0  14        0.00        3.78      2.75 o 
  -9   1  14        0.63        1.02      1.88 o 
  -8   1  14        0.55        0.29      1.69 o 
  -7   1  14       18.73       23.60      2.13 o 
  -6   1  14        0.20       -1.19      1.19 o 
  -5   1  14      632.59      611.62     12.41 o 
  -4   1  14       17.39       15.12      1.48 o 
  -3   1  14      317.53      322.16      6.88 o 
  -2   1  14        0.15        0.48      1.10 o 
  -1   1  14      272.05      295.89      6.28 o 
   0   1  14        0.40        2.01      0.76 o 
   1   1  14      536.29      535.89      7.43 o 
   2   1  14       28.56       31.69      1.05 o 
   3   1  14        6.19        5.72      0.81 o 
   4   1  14       31.60       27.89      1.16 o 
   5   1  14       32.89       30.93      2.85 o 
   6   1  14        3.42        2.82      1.08 o 
   7   1  14       24.54       25.76      2.04 o 
   8   1  14       14.47       16.94      2.64 o 
   9   1  14      108.85      112.38      6.25 o 
  -9   2  14       11.42        9.60      3.06 o 
  -8   2  14        0.14        0.91      1.84 o 
  -7   2  14      147.64      127.35      4.16 o 
  -6   2  14       98.93       97.30      3.42 o 
  -5   2  14      514.79      519.30     10.84 o 
  -4   2  14      188.61      195.93      4.89 o 
  -3   2  14        7.33        6.54      1.86 o 
  -2   2  14        7.80        2.04      1.17 o 
  -1   2  14      421.07      430.36      6.21 o 
   0   2  14        5.56        5.05      0.78 o 
   1   2  14        0.38       -0.36      0.57 o 
   2   2  14        8.86        8.71      1.04 o 
   3   2  14        2.98        7.50      1.27 o 
   4   2  14       19.08       16.92      1.38 o 
   5   2  14       73.73       69.97      2.23 o 
   6   2  14       15.51       15.22      1.93 o 
   7   2  14      108.25      100.06      3.71 o 
   8   2  14       51.08       48.02      2.85 o 
   9   2  14        0.58       -0.32      2.22 o 
  -9   3  14        6.17        9.73      2.12 o 
  -8   3  14        1.94        2.21      1.89 o 
  -7   3  14       31.20       28.16      2.39 o 
  -6   3  14      194.62      192.45      5.25 o 
  -5   3  14        8.26        7.81      1.59 o 
  -4   3  14       28.27       25.41      1.72 o 
  -3   3  14       48.34       49.94      2.10 o 
  -2   3  14       71.90       72.22      1.79 o 
  -1   3  14        3.99        4.90      1.01 o 
   0   3  14       22.77       23.02      1.36 o 
   1   3  14       75.01       75.93      2.69 o 
   2   3  14      167.42      163.49      4.41 o 
   3   3  14      289.95      280.02      6.63 o 
   4   3  14      256.17      243.92      6.12 o 
   5   3  14      100.82       97.66      3.54 o 
   6   3  14        2.03        1.86      1.57 o 
   7   3  14       26.17       28.04      2.48 o 
   8   3  14        0.09       -1.29      1.99 o 
  -8   4  14        0.72        1.21      2.39 o 
  -7   4  14        3.35        2.98      2.52 o 
  -6   4  14        0.91        0.83      2.85 o 
  -5   4  14       22.70       24.77      2.34 o 
  -4   4  14       58.42       49.93      3.09 o 
  -3   4  14      243.77      248.85      7.37 o 
  -2   4  14      135.01      135.75      4.09 o 
  -1   4  14       41.29       40.74      1.73 o 
   0   4  14       45.75       48.94      1.91 o 
   1   4  14      190.46      190.17      4.13 o 
   2   4  14      139.97      129.27      3.26 o 
   3   4  14        1.88        1.97      1.43 o 
   4   4  14      169.14      154.38      4.68 o 
   5   4  14       98.50       81.02      3.43 o 
   6   4  14        5.26        4.75      1.98 o 
   7   4  14        0.50       -0.03      1.98 o 
  -5   5  14        0.95        3.35      2.36 o 
  -4   5  14      345.67      339.32     11.01 o 
  -3   5  14       41.29       34.62      2.37 o 
  -2   5  14      166.25      168.51      4.98 o 
  -1   5  14       12.34        7.80      1.78 o 
   0   5  14       15.01        9.89      1.87 o 
   1   5  14        0.07       -0.80      1.19 o 
   2   5  14        0.12        0.30      1.30 o 
   3   5  14        9.99       13.66      1.74 o 
   4   5  14        0.63       -0.18      1.81 o 
   5   5  14       26.48       41.01      2.87 o 
   6   5  14       55.41       49.98      3.23 o 
  -3   6  14       52.28       67.20      5.25 o 
  -2   6  14        5.48       10.05      2.33 o 
  -1   6  14       10.59       10.98      2.13 o 
   0   6  14        0.30       -0.05      1.84 o 
   1   6  14       40.08       42.28      2.73 o 
   2   6  14        8.03        8.22      2.16 o 
   3   6  14        3.83        3.61      1.75 o 
   4   6  14        0.34       -0.76      1.83 o 
  -9   0  15        0.01       -0.45      2.67 o 
  -7   0  15       13.05       10.21      2.49 o 
  -5   0  15        2.34       -0.48      1.61 o 
  -3   0  15        1.46       -0.60      1.18 o 
  -1   0  15        2.45        5.49      1.27 o 
   1   0  15     1041.69     1114.62     20.91 o 
   3   0  15       19.22       19.76      1.37 o 
   5   0  15       14.00        4.00      2.12 o 
   7   0  15        2.43       -0.45      2.44 o 
  -9   1  15        0.04       -1.34      1.90 o 
  -8   1  15       19.99       26.87      2.61 o 
  -7   1  15       31.93       23.43      2.11 o 
  -6   1  15      239.79      209.02      5.48 o 
  -5   1  15        3.31        1.10      1.92 o 
  -4   1  15      196.61      187.55      4.73 o 
  -3   1  15      314.36      273.09      6.06 o 
  -2   1  15      169.53      158.70      3.88 o 
  -1   1  15       91.24       47.93      2.47 o 
   0   1  15        8.30        8.21      0.73 o 
   1   1  15       31.61       37.53      1.47 o 
   2   1  15      225.18      218.24      3.54 o 
   3   1  15       10.71       10.99      0.94 o 
   4   1  15       42.05       45.33      1.74 o 
   5   1  15      140.39      132.59      3.20 o 
   6   1  15        4.66        2.77      1.88 o 
   7   1  15       42.20       37.67      2.38 o 
   8   1  15       35.66       34.72      3.30 o 
   9   1  15        3.88       -0.15      3.56 o 
  -9   2  15       21.48       22.56      2.83 o 
  -8   2  15       18.71       23.52      2.55 o 
  -7   2  15        3.03        5.77      1.72 o 
  -6   2  15      242.46      241.73      6.13 o 
  -5   2  15      167.42      166.32      4.57 o 
  -4   2  15        0.02        0.17      1.15 o 
  -3   2  15       77.76       75.34      4.41 o 
  -2   2  15      228.00      216.55      4.99 o 
  -1   2  15        9.74        8.43      1.13 o 
   0   2  15      242.14      240.08      3.83 o 
   1   2  15       20.68       18.12      1.16 o 
   2   2  15       16.78       11.69      1.16 o 
   3   2  15      271.30      257.08      6.08 o 
   4   2  15      992.95      963.20     18.82 o 
   5   2  15      285.99      282.83      5.46 o 
   6   2  15      108.99       97.98      3.53 o 
   7   2  15       16.05       13.55      4.81 o 
   8   2  15        6.35        9.52      2.48 o 
  -8   3  15        0.26        0.22      2.55 o 
  -7   3  15       19.76       24.01      3.31 o 
  -6   3  15       31.81       32.06      2.21 o 
  -5   3  15        0.15        0.24      1.39 o 
  -4   3  15      241.60      230.40      6.30 o 
  -3   3  15       41.62       34.55      1.86 o 
  -2   3  15      333.21      314.97      4.95 o 
  -1   3  15      455.39      462.18      9.83 o 
   0   3  15      912.46      901.11     17.51 o 
   1   3  15        0.16       -0.72      0.91 o 
   2   3  15      189.79      182.83      3.92 o 
   3   3  15      266.56      256.94      6.27 o 
   4   3  15      110.41      104.25      3.55 o 
   5   3  15       25.90       24.06      2.06 o 
   6   3  15        2.93        3.80      1.67 o 
   7   3  15        0.01       -0.82      1.72 o 
   8   3  15        0.10        2.02      2.12 o 
  -7   4  15       15.47       21.09      2.67 o 
  -6   4  15        0.60        0.84      1.74 o 
  -5   4  15       11.75        8.50      1.86 o 
  -4   4  15       94.14       90.18      4.41 o 
  -3   4  15       99.13       86.37      3.19 o 
  -2   4  15       15.98       12.54      1.82 o 
  -1   4  15        2.00        2.40      1.11 o 
   0   4  15       89.64       85.92      2.54 o 
   1   4  15       22.65       24.04      1.65 o 
   2   4  15        4.57        2.64      1.13 o 
   3   4  15        4.74        2.97      1.29 o 
   4   4  15        0.37       -0.59      1.52 o 
   5   4  15       14.50       15.66      4.32 o 
   6   4  15       13.17       10.44      2.19 o 
   7   4  15        2.09        0.19      2.36 o 
  -5   5  15        3.75        5.95      2.56 o 
  -4   5  15       35.52       42.29      3.38 o 
  -3   5  15      183.41      172.75      5.13 o 
  -2   5  15        4.43        4.13      1.84 o 
  -1   5  15        0.02        0.14      1.48 o 
   0   5  15        1.35        0.75      1.95 o 
   1   5  15       18.21       18.94      1.78 o 
   2   5  15        3.22        3.55      1.40 o 
   3   5  15        0.40       -1.40      1.40 o 
   4   5  15        2.33        0.70      1.84 o 
   5   5  15       54.69       43.66      2.94 o 
   6   5  15        5.13        2.92      2.32 o 
  -3   6  15       86.35       93.04      6.08 o 
  -2   6  15       71.83       76.29      3.65 o 
  -1   6  15       41.89       51.93      4.66 o 
   0   6  15        0.81        0.40      1.93 o 
   1   6  15        4.80        5.04      2.06 o 
   2   6  15        2.24        1.91      2.07 o 
   3   6  15        8.58       16.11      2.09 o 
   4   6  15        5.84        9.92      2.11 o 
  -8   0  16       20.77       14.56      3.00 o 
  -6   0  16      294.92      271.52      9.36 o 
  -4   0  16      432.88      413.40     12.43 o 
  -2   0  16        0.88        0.87      1.14 o 
   0   0  16       28.57       20.39      1.71 o 
   2   0  16       44.18       46.21      1.93 o 
   4   0  16      196.39      185.38      4.65 o 
   6   0  16      212.99      223.67      8.44 o 
   8   0  16       22.16       22.77      3.77 o 
  -9   1  16        0.03       -1.68      2.30 o 
  -8   1  16        0.43        1.50      1.77 o 
  -7   1  16      115.90      114.11      3.94 o 
  -6   1  16        2.55        1.42      1.42 o 
  -5   1  16      185.79      178.14      4.79 o 
  -4   1  16      792.34      789.86     15.48 o 
  -3   1  16      151.68      140.96      3.78 o 
  -2   1  16       10.36       12.62      3.19 o 
  -1   1  16      119.22       71.32      3.17 o 
   0   1  16      139.88      128.51      3.94 o 
   1   1  16       21.19       17.21      1.08 o 
   2   1  16      310.65      338.75      6.04 o 
   3   1  16      122.14      133.84      2.54 o 
   4   1  16       35.89       34.11      1.65 o 
   5   1  16      103.13      109.59      2.93 o 
   6   1  16       25.67       26.23      2.14 o 
   7   1  16       93.78       88.42      3.43 o 
   8   1  16        6.29       12.09      2.61 o 
  -9   2  16        0.45        2.21      2.25 o 
  -8   2  16       11.30       13.13      2.24 o 
  -7   2  16        0.19       -1.58      1.58 o 
  -6   2  16       12.59        9.66      2.00 o 
  -5   2  16        7.59        7.87      1.58 o 
  -4   2  16        0.20        0.02      1.67 o 
  -3   2  16       50.20       43.85      2.05 o 
  -2   2  16        0.24        0.57      1.63 o 
  -1   2  16       50.65       38.54      1.29 o 
   0   2  16       71.31       70.24      1.69 o 
   1   2  16       15.65       14.39      1.22 o 
   2   2  16       24.90       21.99      1.64 o 
   3   2  16        1.75        0.52      1.11 o 
   4   2  16      194.40      193.03      5.13 o 
   5   2  16       11.93        9.54      1.37 o 
   6   2  16       90.69       89.51      3.41 o 
   7   2  16       11.86       16.80      4.20 o 
   8   2  16        2.62        5.38      2.05 o 
  -8   3  16        7.58        8.90      4.82 o 
  -7   3  16        2.57        4.40      1.92 o 
  -6   3  16        9.80        9.27      1.84 o 
  -5   3  16       94.28       87.97      3.24 o 
  -4   3  16        3.37        2.04      1.65 o 
  -3   3  16        0.06       -0.99      1.11 o 
  -2   3  16      163.78      152.81      2.92 o 
  -1   3  16      132.79       58.83      3.70 o 
   0   3  16       47.27       42.63      1.75 o 
   1   3  16        1.00       -0.22      0.96 o 
   2   3  16       26.08       27.49      1.56 o 
   3   3  16       15.81       20.15      1.59 o 
   4   3  16       13.98       14.08      1.85 o 
   5   3  16        0.38        0.83      1.48 o 
   6   3  16        3.15        4.10      1.78 o 
   7   3  16        3.11        4.48      2.08 o 
   8   3  16       35.92       34.33      2.98 o 
  -7   4  16        5.71       10.01      2.46 o 
  -6   4  16        1.27       -0.75      1.83 o 
  -5   4  16        0.83       -1.53      1.59 o 
  -4   4  16        0.37        0.01      1.97 o 
  -3   4  16       52.49       57.86      3.56 o 
  -2   4  16       52.06       52.34      2.56 o 
  -1   4  16       41.36       35.53      1.95 o 
   0   4  16        8.08        8.04      1.36 o 
   1   4  16      140.53      140.96      3.47 o 
   2   4  16        0.86        0.71      1.23 o 
   3   4  16       12.86       12.76      1.70 o 
   4   4  16        0.00        0.20      1.57 o 
   5   4  16        0.23        1.00      1.78 o 
   6   4  16       44.70       57.52      3.19 o 
   7   4  16       30.73       40.05      3.19 o 
  -5   5  16        0.04       -2.31      2.31 o 
  -4   5  16        0.56       -0.45      2.33 o 
  -3   5  16       37.54       37.95      2.64 o 
  -2   5  16        8.93       12.80      2.12 o 
  -1   5  16       32.45       33.70      3.66 o 
   0   5  16       13.39       17.47      2.19 o 
   1   5  16       22.44       27.74      2.44 o 
   2   5  16      102.90      109.20      3.26 o 
   3   5  16        0.56        1.01      1.46 o 
   4   5  16        5.40        4.74      1.90 o 
   5   5  16        0.16        0.92      2.11 o 
  -3   6  16      114.42      135.11      4.81 o 
  -2   6  16       60.35       56.05      3.33 o 
  -1   6  16       16.15       16.99      4.24 o 
   0   6  16       55.63       74.04      3.49 o 
   1   6  16       33.08       40.81      2.81 o 
   2   6  16        5.18        3.96      2.24 o 
   3   6  16       13.66       20.95      2.33 o 
  -9   0  17        5.48        6.13      3.14 o 
  -7   0  17      163.95      142.34      6.36 o 
  -5   0  17        0.01       -1.54      1.54 o 
  -3   0  17      178.02      157.42      5.84 o 
  -1   0  17      121.13      120.24      4.50 o 
   1   0  17        3.79        4.50      1.67 o 
   3   0  17      218.86      227.01      5.40 o 
   5   0  17      207.64      206.91      5.25 o 
   7   0  17      127.56      129.31      6.29 o 
  -9   1  17        5.12        4.00      2.12 o 
  -8   1  17       22.79       18.26      2.45 o 
  -7   1  17        0.84        0.92      1.54 o 
  -6   1  17       72.71       66.02      3.98 o 
  -5   1  17       71.07       64.92      2.72 o 
  -4   1  17       29.57       28.22      3.24 o 
  -3   1  17      133.05      126.11      3.57 o 
  -2   1  17        8.72        4.87      1.10 o 
  -1   1  17        6.98       10.33      3.70 o 
   0   1  17      104.35      100.02      2.38 o 
   1   1  17       14.65        9.36      0.97 o 
   2   1  17       80.40       78.81      1.85 o 
   3   1  17      100.22       96.25      2.55 o 
   4   1  17        0.39        1.37      1.00 o 
   5   1  17      470.95      482.44      8.48 o 
   6   1  17      200.63      200.15      4.68 o 
   7   1  17       11.29       12.09      2.04 o 
   8   1  17        0.51        1.43      3.20 o 
  -8   2  17        5.27        7.92      3.63 o 
  -7   2  17        6.15        2.10      2.73 o 
  -6   2  17        0.99       -0.76      1.48 o 
  -5   2  17        4.82        5.52      2.95 o 
  -4   2  17      245.30      240.31      5.88 o 
  -3   2  17      600.79      579.20     11.72 o 
  -2   2  17      115.01      117.94      3.37 o 
  -1   2  17      383.66      351.08      5.35 o 
   0   2  17      191.80      192.08      3.33 o 
   1   2  17      167.30      165.19      4.39 o 
   2   2  17       37.05       31.39      1.86 o 
   3   2  17       30.18       24.01      2.67 o 
   4   2  17      192.96      183.75      5.00 o 
   5   2  17        0.03        0.16      1.17 o 
   6   2  17       32.97       31.99      2.29 o 
   7   2  17        0.77        2.40      2.53 o 
   8   2  17        0.27       -1.81      2.15 o 
  -8   3  17       25.94       27.98      3.04 o 
  -7   3  17        0.99        0.41      3.41 o 
  -6   3  17        1.41        1.18      1.64 o 
  -5   3  17       25.45       22.77      2.53 o 
  -4   3  17       21.17       23.10      1.92 o 
  -3   3  17        1.17        2.25      1.27 o 
  -2   3  17      114.39       97.71      2.64 o 
  -1   3  17       12.91        6.99      1.94 o 
   0   3  17       24.34       19.51      1.47 o 
   1   3  17       37.21       32.38      1.62 o 
   2   3  17       91.05       88.85      3.14 o 
   3   3  17      129.09      120.40      3.84 o 
   4   3  17       40.10       44.59      3.43 o 
   5   3  17       11.47        9.94      1.83 o 
   6   3  17        8.35       10.58      2.01 o 
   7   3  17        4.75        5.62      2.92 o 
  -7   4  17       14.00       18.84      2.71 o 
  -6   4  17        0.24       -0.57      1.92 o 
  -5   4  17       10.79       11.11      2.76 o 
  -4   4  17        4.75        5.75      2.32 o 
  -3   4  17       35.30       33.35      2.92 o 
  -2   4  17        1.55        2.55      1.59 o 
  -1   4  17        9.62       12.11      3.59 o 
   0   4  17       41.65       40.46      1.90 o 
   1   4  17      169.15      175.00      4.04 o 
   2   4  17       45.48       37.11      3.40 o 
   3   4  17       18.30       18.42      2.24 o 
   4   4  17        9.31       14.99      2.10 o 
   5   4  17       23.51       16.75      2.31 o 
   6   4  17        1.28        0.97      2.00 o 
  -5   5  17        1.88        2.36      2.69 o 
  -4   5  17       12.52        9.69      2.77 o 
  -3   5  17        5.55        4.64      1.97 o 
  -2   5  17       10.38       11.00      2.52 o 
  -1   5  17        8.05        6.23      3.28 o 
   0   5  17       11.65        9.14      2.70 o 
   1   5  17       35.77       34.81      2.03 o 
   2   5  17       19.38       24.44      2.06 o 
   3   5  17       20.51       19.38      2.37 o 
   4   5  17        1.93        0.82      1.68 o 
   5   5  17       16.41       16.80      2.69 o 
  -3   6  17        0.66        1.36      2.48 o 
  -2   6  17       42.18       49.22      3.32 o 
  -1   6  17        0.86        1.51      2.48 o 
   0   6  17       21.68       30.00      3.03 o 
   1   6  17        5.96        6.60      2.32 o 
   2   6  17       20.43       24.21      2.96 o 
  -8   0  18       11.48        6.30      2.95 o 
  -6   0  18      107.82       97.72      5.01 o 
  -4   0  18        3.11        3.02      1.87 o 
  -2   0  18      117.73      109.82      4.49 o 
   0   0  18      154.69      135.17      4.91 o 
   2   0  18        8.91       13.01      1.40 o 
   4   0  18       99.99      100.71      3.25 o 
   6   0  18      175.92      190.92      7.76 o 
   8   0  18       19.04       15.31      3.83 o 
  -9   1  18       20.53       26.02      3.01 o 
  -8   1  18        0.37        1.12      1.89 o 
  -7   1  18       58.59       49.22      2.66 o 
  -6   1  18        8.96        7.97      1.70 o 
  -5   1  18      255.38      226.06      5.75 o 
  -4   1  18       79.26       92.67      3.14 o 
  -3   1  18       27.59       29.97      1.80 o 
  -2   1  18      385.77      344.93      7.45 o 
  -1   1  18       12.91       10.23      1.27 o 
   0   1  18       37.39       27.11      1.31 o 
   1   1  18       48.17       50.64      1.69 o 
   2   1  18       17.17       19.22      1.22 o 
   3   1  18        4.39        3.85      1.06 o 
   4   1  18       77.89       70.98      2.30 o 
   5   1  18      152.02      157.94      3.78 o 
   6   1  18        2.88        0.85      1.29 o 
   7   1  18        0.40        0.26      1.76 o 
   8   1  18        2.61        5.14      3.58 o 
  -8   2  18        7.26        5.29      2.18 o 
  -7   2  18        7.63        8.17      1.98 o 
  -6   2  18       13.02        9.03      1.85 o 
  -5   2  18        3.73        5.50      1.57 o 
  -4   2  18      418.53      424.72      9.27 o 
  -3   2  18        5.40        3.56      4.40 o 
  -2   2  18        8.13        5.35      1.32 o 
  -1   2  18       82.37       87.10      2.34 o 
   0   2  18      101.27      108.78      3.37 o 
   1   2  18      412.90      414.14      8.99 o 
   2   2  18       29.26       26.24      1.89 o 
   3   2  18       45.00       39.82      3.07 o 
   4   2  18      165.39      150.34      4.44 o 
   5   2  18      117.70      123.32      3.27 o 
   6   2  18       16.52       20.93      3.12 o 
   7   2  18        0.60        2.67      1.91 o 
   8   2  18       17.95       24.70      2.88 o 
  -8   3  18        5.83        4.22      2.36 o 
  -7   3  18       40.40       44.15      2.78 o 
  -6   3  18        4.08        1.92      1.76 o 
  -5   3  18       27.09       23.16      2.18 o 
  -4   3  18        6.02        5.06      1.53 o 
  -3   3  18       71.18       71.50      2.75 o 
  -2   3  18        1.56        4.53      1.82 o 
  -1   3  18        2.68        2.61      1.17 o 
   0   3  18       15.81       13.27      1.69 o 
   1   3  18       21.02       22.59      1.83 o 
   2   3  18        1.00       -0.40      1.33 o 
   3   3  18       23.02       27.61      2.06 o 
   4   3  18        0.44       -0.61      1.37 o 
   5   3  18       63.28       68.51      3.10 o 
   6   3  18        0.11       -1.71      1.71 o 
   7   3  18        8.86        9.62      2.31 o 
  -7   4  18        7.37        7.25      4.21 o 
  -6   4  18        1.19        0.89      2.02 o 
  -5   4  18       14.18       27.01      3.43 o 
  -4   4  18        2.73        3.02      2.20 o 
  -3   4  18       40.94       38.85      3.21 o 
  -2   4  18       41.83       32.70      2.48 o 
  -1   4  18        5.48        2.73      1.41 o 
   0   4  18        8.45        7.27      1.42 o 
   1   4  18       67.39       71.21      2.97 o 
   2   4  18        3.16        3.22      1.57 o 
   3   4  18        8.58       13.17      1.94 o 
   4   4  18        4.68        0.67      1.67 o 
   5   4  18        0.00       -0.75      1.81 o 
   6   4  18        1.31        1.44      2.10 o 
  -5   5  18        7.54        9.17      3.16 o 
  -4   5  18       37.42       44.88      3.71 o 
  -3   5  18        2.16        5.76      2.16 o 
  -2   5  18        4.27        9.18      2.81 o 
  -1   5  18       29.07       43.55      5.13 o 
   0   5  18        0.10       -0.73      1.76 o 
   1   5  18       25.98       29.19      2.63 o 
   2   5  18        3.29        6.99      1.71 o 
   3   5  18        4.29        3.70      1.88 o 
   4   5  18       13.88       22.24      2.63 o 
  -2   6  18       66.53       76.07      4.45 o 
  -1   6  18        0.07       -1.09      3.31 o 
   0   6  18        0.72       -0.82      2.27 o 
   1   6  18        0.01       -0.33      2.26 o 
  -7   0  19       17.52       19.73      3.36 o 
  -5   0  19        0.33       -1.73      1.73 o 
  -3   0  19     1220.42     1281.12     34.21 o 
  -1   0  19      509.63      491.15     14.13 o 
   1   0  19       42.13       40.16      1.93 o 
   3   0  19        9.90       11.34      2.92 o 
   5   0  19      101.89      104.77      5.48 o 
   7   0  19       38.01       36.15      4.15 o 
  -8   1  19       25.12       31.15      2.94 o 
  -7   1  19        1.80        1.78      1.77 o 
  -6   1  19       23.89       17.45      2.11 o 
  -5   1  19        2.96        1.68      1.44 o 
  -4   1  19      127.49      127.65      3.88 o 
  -3   1  19      308.65      297.13      6.80 o 
  -2   1  19      190.31      187.07      4.70 o 
  -1   1  19       42.17       42.91      3.55 o 
   0   1  19       66.91       66.79      2.00 o 
   1   1  19        9.38       10.23      1.12 o 
   2   1  19        1.52        0.33      0.85 o 
   3   1  19        4.70        3.37      1.12 o 
   4   1  19      289.38      289.50      5.67 o 
   5   1  19      202.74      200.27      4.43 o 
   6   1  19       93.52       93.44      2.97 o 
   7   1  19       37.23       34.88      4.21 o 
   8   1  19        0.03        0.49      3.52 o 
  -8   2  19       26.54       37.70      2.97 o 
  -7   2  19       13.50       13.45      2.23 o 
  -6   2  19        7.81        5.17      1.78 o 
  -5   2  19       38.96       37.69      2.30 o 
  -4   2  19      187.43      178.05      4.90 o 
  -3   2  19       47.49       44.44      2.22 o 
  -2   2  19      100.08       97.92      3.12 o 
  -1   2  19        5.86        5.22      1.11 o 
   0   2  19       23.76       25.19      2.72 o 
   1   2  19        4.06        6.53      1.65 o 
   2   2  19      182.26      175.52      4.78 o 
   3   2  19       68.13       63.95      2.74 o 
   4   2  19      249.30      249.01      6.31 o 
   5   2  19      116.09      114.68      3.93 o 
   6   2  19        7.38       12.19      2.17 o 
   7   2  19        1.83       -1.23      1.91 o 
  -7   3  19        1.98        3.43      2.07 o 
  -6   3  19       13.61       10.77      2.15 o 
  -5   3  19       12.84       14.55      2.64 o 
  -4   3  19        2.83        1.29      1.50 o 
  -3   3  19        4.45        4.18      2.08 o 
  -2   3  19      179.08      158.89      6.26 o 
  -1   3  19      118.93      104.37      2.86 o 
   0   3  19       94.98      108.99      3.56 o 
   1   3  19        0.13       -0.04      1.29 o 
   2   3  19       86.59       92.16      3.33 o 
   3   3  19        3.94        3.08      1.54 o 
   4   3  19        5.19        4.25      2.62 o 
   5   3  19        2.41        3.82      1.76 o 
   6   3  19       67.40       73.34      3.43 o 
   7   3  19        0.75        0.84      2.13 o 
  -6   4  19       14.89       20.42      3.58 o 
  -5   4  19        9.88        5.59      2.73 o 
  -4   4  19       23.65       26.25      3.39 o 
  -3   4  19        2.74        1.66      2.16 o 
  -2   4  19        4.53        2.95      1.89 o 
  -1   4  19        7.76       11.82      2.28 o 
   0   4  19       61.87       50.85      2.58 o 
   1   4  19        3.26        1.67      1.55 o 
   2   4  19       16.15       17.31      2.11 o 
   3   4  19        1.31       -0.02      1.58 o 
   4   4  19        6.61       10.28      2.03 o 
   5   4  19        8.97        7.76      2.06 o 
   6   4  19       10.63       10.54      2.46 o 
  -4   5  19        1.29        0.51      2.87 o 
  -3   5  19        0.21       -2.44      2.44 o 
  -2   5  19        6.41        9.96      2.37 o 
  -1   5  19        7.91        6.36      2.30 o 
   0   5  19        3.06        2.02      2.03 o 
   1   5  19        6.78        3.95      2.64 o 
   2   5  19       13.50       18.53      2.44 o 
   3   5  19       51.78       52.89      3.11 o 
   4   5  19        0.00       -1.58      2.50 o 
  -8   0  20        2.82        1.79      2.84 o 
  -6   0  20        2.52        2.56      2.39 o 
  -4   0  20      360.39      332.71     10.78 o 
  -2   0  20     1133.96     1157.16     31.07 o 
   0   0  20       78.77       68.76      3.52 o 
   2   0  20        1.56        8.52      2.50 o 
   4   0  20        0.30       -0.22      1.28 o 
   6   0  20      355.98      358.10     12.37 o 
  -8   1  20       23.86       21.43      2.70 o 
  -7   1  20       11.13       14.41      2.23 o 
  -6   1  20        1.25       -0.93      1.56 o 
  -5   1  20        0.26        0.33      1.40 o 
  -4   1  20       57.28       62.29      2.67 o 
  -3   1  20      170.25      172.03      4.64 o 
  -2   1  20      145.69      144.07      4.00 o 
  -1   1  20        2.51        1.10      1.52 o 
   0   1  20       44.58       42.20      1.65 o 
   1   1  20      426.65      425.68      7.38 o 
   2   1  20        7.82        8.21      1.62 o 
   3   1  20       77.26       71.03      2.34 o 
   4   1  20       17.12       15.79      1.64 o 
   5   1  20      150.90      160.04      3.91 o 
   6   1  20       33.54       36.51      2.13 o 
   7   1  20       49.56       48.28      4.60 o 
  -8   2  20        1.12        1.72      2.18 o 
  -7   2  20       69.85       72.99      3.45 o 
  -6   2  20       27.76       26.77      2.19 o 
  -5   2  20        7.29        8.95      4.30 o 
  -4   2  20        3.54        2.16      2.17 o 
  -3   2  20        8.63        1.91      2.83 o 
  -2   2  20        0.42        0.25      1.57 o 
  -1   2  20      313.93      296.18      6.90 o 
   0   2  20      103.65       85.18      3.07 o 
   1   2  20        6.19        4.79      1.45 o 
   2   2  20       14.38       12.04      3.11 o 
   3   2  20       12.94       13.18      1.86 o 
   4   2  20      102.87      103.99      3.69 o 
   5   2  20       33.21       29.54      2.23 o 
   6   2  20        4.70        5.97      1.93 o 
   7   2  20       10.76        9.59      2.28 o 
  -7   3  20        3.71        0.84      2.14 o 
  -6   3  20        3.30        1.81      1.93 o 
  -5   3  20        0.47       -1.70      1.70 o 
  -4   3  20        0.44       -0.19      1.51 o 
  -3   3  20      253.02      257.05      9.05 o 
  -2   3  20        2.48        1.20      1.99 o 
  -1   3  20        0.94        0.64      1.36 o 
   0   3  20       53.93       48.96      3.05 o 
   1   3  20       85.55       81.34      3.17 o 
   2   3  20       10.65        9.65      1.73 o 
   3   3  20       34.92       39.15      2.35 o 
   4   3  20        3.05        5.38      1.63 o 
   5   3  20       14.46       13.73      2.43 o 
   6   3  20       12.32       11.37      2.30 o 
  -6   4  20        0.00        1.44      2.97 o 
  -5   4  20       19.95       28.43      3.92 o 
  -4   4  20       21.85       24.76      2.92 o 
  -3   4  20        8.30        9.62      2.83 o 
  -2   4  20        2.15        2.89      1.79 o 
  -1   4  20       22.18       24.03      3.93 o 
   0   4  20        0.70       -0.11      1.48 o 
   1   4  20        8.03        6.05      1.72 o 
   2   4  20        2.34        3.74      1.66 o 
   3   4  20        9.24       11.94      2.72 o 
   4   4  20        1.76        0.76      1.77 o 
   5   4  20        4.26        5.39      2.02 o 
  -4   5  20        8.35       17.08      3.69 o 
  -3   5  20        4.26        5.96      3.00 o 
  -2   5  20        2.29        6.95      2.38 o 
  -1   5  20        4.90        3.57      2.31 o 
   0   5  20        2.81        1.92      1.94 o 
   1   5  20       32.77       37.70      2.88 o 
   2   5  20        1.90        0.61      1.85 o 
   3   5  20       61.44       68.21      3.47 o 
  -7   0  21      116.43      132.12      6.41 o 
  -5   0  21       71.87       78.95      4.36 o 
  -3   0  21       80.13       77.82      4.19 o 
  -1   0  21        3.04        5.48      1.94 o 
   1   0  21      155.35      148.20      5.59 o 
   3   0  21       38.33       41.08      2.22 o 
   5   0  21      343.75      341.84     11.76 o 
   7   0  21      368.59      435.90     14.80 o 
  -8   1  21        2.06        1.10      2.11 o 
  -7   1  21       15.09       17.01      2.89 o 
  -6   1  21       36.95       45.38      2.66 o 
  -5   1  21       27.24       27.84      2.12 o 
  -4   1  21       52.24       62.15      2.77 o 
  -3   1  21      216.66      207.83      5.37 o 
  -2   1  21        4.91        9.79      2.69 o 
  -1   1  21      201.70      196.07      4.95 o 
   0   1  21      484.64      458.22      9.50 o 
   1   1  21        6.59       10.07      2.56 o 
   2   1  21        0.05        1.15      1.29 o 
   3   1  21        8.54        7.85      1.63 o 
   4   1  21        0.69       -1.18      1.24 o 
   5   1  21       19.60       22.82      3.43 o 
   6   1  21       47.61       53.00      3.22 o 
   7   1  21       80.38       84.73      5.66 o 
  -7   2  21       14.62       17.54      2.61 o 
  -6   2  21       18.56       16.09      2.31 o 
  -5   2  21        2.75        2.45      3.33 o 
  -4   2  21        0.22       -1.32      1.47 o 
  -3   2  21        0.16       -1.32      1.32 o 
  -2   2  21        5.93        5.40      1.46 o 
  -1   2  21      169.51      154.83      6.07 o 
   0   2  21       56.76       50.47      2.42 o 
   1   2  21       26.86       23.03      1.96 o 
   2   2  21       15.58       16.94      1.98 o 
   3   2  21       18.54       15.01      1.96 o 
   4   2  21       12.10       11.56      1.97 o 
   5   2  21        0.27        1.00      1.59 o 
   6   2  21        5.06        9.27      2.12 o 
   7   2  21        8.87       13.31      2.56 o 
  -6   3  21       14.64       19.87      6.37 o 
  -5   3  21        0.08        0.48      1.84 o 
  -4   3  21       30.04       29.24      2.95 o 
  -3   3  21        1.40        4.03      2.23 o 
  -2   3  21       19.51       23.90      3.16 o 
  -1   3  21        0.02       -1.44      1.45 o 
   0   3  21        1.26        1.90      2.34 o 
   1   3  21        6.57        6.42      1.62 o 
   2   3  21       10.20       11.46      1.85 o 
   3   3  21        0.05        2.49      1.95 o 
   4   3  21      145.85      146.89      4.72 o 
   5   3  21        5.91        4.42      1.94 o 
   6   3  21        2.81        4.18      2.14 o 
  -5   4  21        2.52        3.49      2.98 o 
  -4   4  21        7.02        3.63      2.54 o 
  -3   4  21       18.85       23.39      3.44 o 
  -2   4  21       42.92       45.44      3.66 o 
  -1   4  21        0.76        1.21      1.72 o 
   0   4  21        5.42        7.67      2.22 o 
   1   4  21        0.01       -1.49      1.49 o 
   2   4  21        1.57        1.55      1.71 o 
   3   4  21        7.15        5.89      2.01 o 
   4   4  21       15.19       20.48      3.46 o 
   5   4  21        0.03       -1.16      2.00 o 
  -3   5  21        0.81        0.02      2.94 o 
  -2   5  21        0.10       -1.05      2.19 o 
  -1   5  21        8.30       11.02      3.42 o 
   0   5  21        0.47       -1.99      2.50 o 
   1   5  21       15.80       15.19      2.37 o 
   2   5  21       45.86       47.42      2.97 o 
  -6   0  22        3.62        6.10      2.61 o 
  -4   0  22       18.72       17.67      2.81 o 
  -2   0  22       79.42       75.38      4.03 o 
   0   0  22      157.29      147.84      5.76 o 
   2   0  22      232.96      235.71      8.75 o 
   4   0  22        1.43        0.78      2.61 o 
   6   0  22        2.76        2.55      3.10 o 
  -7   1  22        4.30        3.75      2.04 o 
  -6   1  22        1.74        0.00      1.72 o 
  -5   1  22        0.52        0.35      1.65 o 
  -4   1  22        2.55        0.32      1.53 o 
  -3   1  22        0.49        0.73      1.41 o 
  -2   1  22      118.85      102.07      3.38 o 
  -1   1  22        7.53       16.51      4.64 o 
   0   1  22        9.40       13.03      4.91 o 
   1   1  22      118.29      109.56      3.58 o 
   2   1  22       22.08       25.13      1.97 o 
   3   1  22       10.11       13.56      3.05 o 
   4   1  22       27.19       26.88      1.89 o 
   5   1  22       38.74       40.99      2.21 o 
   6   1  22       72.56       68.25      3.67 o 
  -7   2  22        3.13        1.29      2.12 o 
  -6   2  22        3.60        1.05      1.91 o 
  -5   2  22        0.02        0.47      1.69 o 
  -4   2  22       75.79       77.00      3.23 o 
  -3   2  22       11.90        9.37      2.13 o 
  -2   2  22      106.12       97.85      4.50 o 
  -1   2  22       39.86       37.06      2.92 o 
   0   2  22        3.67        3.87      1.56 o 
   1   2  22        1.90        1.41      1.41 o 
   2   2  22       33.77       35.55      2.25 o 
   3   2  22        1.31        1.13      1.57 o 
   4   2  22        0.78        0.51      1.68 o 
   5   2  22       57.47       54.71      2.90 o 
   6   2  22        2.99        2.01      1.94 o 
  -6   3  22        0.72        0.36      2.15 o 
  -5   3  22       62.93       64.26      3.27 o 
  -4   3  22        0.17        1.84      2.33 o 
  -3   3  22        0.65        0.23      2.31 o 
  -2   3  22        4.92       10.67      2.72 o 
  -1   3  22       46.17       37.55      2.37 o 
   0   3  22       32.32       27.67      2.37 o 
   1   3  22        2.82        3.16      1.62 o 
   2   3  22        3.48        5.25      1.74 o 
   3   3  22       10.05       17.81      2.16 o 
   4   3  22        0.01        0.89      1.71 o 
   5   3  22       43.93       51.05      2.99 o 
  -5   4  22       18.78       22.29      4.00 o 
  -4   4  22        4.48        4.94      2.81 o 
  -3   4  22        3.67        4.49      2.67 o 
  -2   4  22        1.15       -0.43      2.37 o 
  -1   4  22        8.47        9.95      2.20 o 
   0   4  22        9.93       13.54      3.24 o 
   1   4  22        1.13       -2.06      2.06 o 
   2   4  22        0.52        2.34      1.82 o 
   3   4  22        6.02        8.57      2.07 o 
   4   4  22        0.05       -1.56      2.11 o 
  -2   5  22        1.40        1.84      2.98 o 
  -1   5  22        5.74        1.61      3.30 o 
   1   5  22        0.87        2.82      2.13 o 
  -7   0  23       22.70       36.30      4.46 o 
  -5   0  23       32.86       52.59      3.89 o 
  -3   0  23      148.44      181.66      7.14 o 
  -1   0  23      685.54      650.92     18.67 o 
   1   0  23       85.87       80.39      4.04 o 
   3   0  23       12.86       12.29      2.95 o 
   5   0  23       15.71       11.95      3.52 o 
  -7   1  23        1.75       -0.41      2.06 o 
  -6   1  23       26.15       32.00      2.62 o 
  -5   1  23        0.23       -0.58      2.01 o 
  -4   1  23       18.31       23.11      2.36 o 
  -3   1  23        7.24        7.78      1.96 o 
  -2   1  23       74.59       84.43      6.85 o 
  -1   1  23      144.22      147.31      4.27 o 
   0   1  23       59.50       54.64      2.40 o 
   1   1  23       13.46       14.75      1.88 o 
   2   1  23       26.55       28.22      2.06 o 
   3   1  23        0.94       -0.06      1.84 o 
   4   1  23       24.98       22.81      1.87 o 
   5   1  23        8.29        6.50      3.55 o 
   6   1  23        7.71        8.81      2.64 o 
  -6   2  23        0.02       -2.37      2.37 o 
  -5   2  23       54.05       54.05      2.96 o 
  -4   2  23        1.83        2.82      1.79 o 
  -3   2  23        1.55        2.21      1.75 o 
  -2   2  23        0.42        3.30      2.11 o 
  -1   2  23        5.86        5.73      2.27 o 
   0   2  23       18.67       17.68      2.07 o 
   1   2  23       20.04       29.40      3.65 o 
   2   2  23        6.36        5.37      1.73 o 
   3   2  23       45.85       46.91      2.68 o 
   4   2  23        4.25        7.03      1.92 o 
   5   2  23        8.28       11.37      2.23 o 
   6   2  23       55.57       64.09      4.00 o 
  -5   3  23        0.54       -0.31      2.86 o 
  -4   3  23       30.05       35.42      3.52 o 
  -3   3  23      109.13      117.09      5.76 o 
  -2   3  23        0.04        1.83      2.36 o 
  -1   3  23       31.44       27.87      3.09 o 
   0   3  23       20.43       27.39      2.50 o 
   1   3  23        3.04        3.82      1.68 o 
   2   3  23        2.52        0.91      1.77 o 
   3   3  23        0.30       -1.86      1.86 o 
   4   3  23        1.10        1.45      1.89 o 
   5   3  23        0.05       -0.72      1.99 o 
  -4   4  23       41.50       54.07      4.36 o 
  -3   4  23       14.09       22.62      3.83 o 
  -2   4  23        0.10       -1.34      2.71 o 
  -1   4  23       11.67       21.32      4.66 o 
   0   4  23        5.11        4.78      2.10 o 
   1   4  23       75.29       76.96      3.47 o 
   2   4  23        0.66        0.78      1.93 o 
   3   4  23        4.92        3.49      2.10 o 
  -6   0  24       41.21       39.51      3.85 o 
  -4   0  24       24.74       27.53      3.13 o 
  -2   0  24       45.85       45.95      3.60 o 
   0   0  24        0.36       -0.33      2.00 o 
   2   0  24       53.38       36.59      3.03 o 
   4   0  24       81.23       94.31      5.53 o 
   6   0  24      104.79      107.08      6.60 o 
  -6   1  24        0.53       -0.08      1.94 o 
  -5   1  24       26.64       30.35      2.73 o 
  -4   1  24       26.56       34.50      2.42 o 
  -3   1  24       26.18       27.62      2.23 o 
  -2   1  24      107.81      108.86      3.65 o 
  -1   1  24      195.24      211.01      5.50 o 
   0   1  24       14.07        9.78      2.51 o 
   1   1  24      116.76      107.62      3.71 o 
   2   1  24       13.10       16.03      3.13 o 
   3   1  24        0.82       -0.54      1.59 o 
   4   1  24        4.62        4.94      1.97 o 
   5   1  24        0.36       -1.07      2.18 o 
   6   1  24       13.57        6.72      2.86 o 
  -6   2  24        0.78        2.13      2.15 o 
  -5   2  24        3.92        2.34      2.72 o 
  -4   2  24       39.15       43.23      2.71 o 
  -3   2  24       10.66       16.47      2.22 o 
  -2   2  24        1.42        1.20      2.23 o 
  -1   2  24        3.98        7.83      2.58 o 
   0   2  24      115.01      110.43      3.90 o 
   1   2  24        0.37        1.19      1.74 o 
   2   2  24       40.22       36.72      2.42 o 
   3   2  24       21.57       28.26      2.86 o 
   4   2  24        2.58        2.23      1.94 o 
   5   2  24        0.02       -1.50      1.94 o 
  -5   3  24        0.68        2.20      3.00 o 
  -4   3  24       59.58       62.67      4.55 o 
  -3   3  24        2.84        8.59      2.80 o 
  -2   3  24        4.66        4.53      2.64 o 
  -1   3  24        1.63       -0.12      2.36 o 
   0   3  24        2.11        5.62      1.86 o 
   1   3  24       33.46       31.94      4.31 o 
   2   3  24        0.30       -1.64      1.64 o 
   3   3  24       17.19       22.40      4.58 o 
   4   3  24        6.14        2.03      1.95 o 
  -3   4  24        2.46        0.49      2.99 o 
  -2   4  24       22.58       30.17      3.63 o 
  -1   4  24       20.60       25.61      2.90 o 
   0   4  24        0.00        2.54      2.14 o 
   1   4  24        0.37        1.32      2.24 o 
   2   4  24       13.35       20.84      5.85 o 
  -5   0  25       19.90       25.19      3.70 o 
  -3   0  25        1.76        0.67      2.30 o 
  -1   0  25       21.03       14.14      2.66 o 
   1   0  25       36.55       33.88      3.22 o 
   3   0  25       19.99       26.80      3.96 o 
   5   0  25        5.34        4.00      3.58 o 
  -6   1  25       57.19       68.93      3.49 o 
  -5   1  25        0.58       -1.47      1.98 o 
  -4   1  25        0.95       -1.80      1.80 o 
  -3   1  25       15.87       19.11      2.36 o 
  -2   1  25       18.23       26.00      2.24 o 
  -1   1  25       24.45       30.63      2.31 o 
   0   1  25      217.83      224.47      8.27 o 
   1   1  25       11.82       10.21      2.70 o 
   2   1  25        0.61       -1.80      1.80 o 
   3   1  25        0.04        2.62      1.79 o 
   4   1  25       28.51       33.26      3.99 o 
   5   1  25        3.01        3.22      2.52 o 
  -5   2  25        2.14        3.49      2.21 o 
  -4   2  25        4.75        6.42      2.15 o 
  -3   2  25        5.30        3.77      2.60 o 
  -2   2  25        3.63       -0.54      2.37 o 
  -1   2  25      142.57      136.00      6.18 o 
   0   2  25      206.94      239.82      8.83 o 
   1   2  25       53.73       53.01      2.89 o 
   2   2  25       38.85       40.33      2.54 o 
   3   2  25        9.50       11.87      2.08 o 
   4   2  25        9.35       11.02      2.24 o 
  -4   3  25        6.14        9.75      3.36 o 
  -3   3  25        2.62        7.07      3.03 o 
  -2   3  25       10.10        7.76      2.91 o 
  -1   3  25        4.60        2.26      2.61 o 
   0   3  25       19.60       32.99      2.93 o 
   1   3  25        6.13        5.45      3.11 o 
   2   3  25        0.68        1.20      1.88 o 
   3   3  25       14.75       19.62      2.63 o 
  -2   4  25       44.17       57.92      4.66 o 
  -1   4  25        4.70        3.16      2.93 o 
   0   4  25       12.17       19.43      2.80 o 
   1   4  25        0.20       -0.27      3.31 o 
  -4   0  26       83.80       87.24      5.15 o 
  -2   0  26        0.84       -1.98      2.44 o 
   0   0  26        4.04        5.30      2.62 o 
   4   0  26       72.31       74.46      5.32 o 
  -5   1  26        4.90        7.29      2.24 o 
  -4   1  26        6.65        8.14      2.30 o 
  -3   1  26        0.13        0.91      1.93 o 
  -2   1  26        0.11        1.09      3.27 o 
  -1   1  26       17.24       24.16      3.48 o 
   0   1  26       26.41       31.13      3.20 o 
   1   1  26       17.92       20.94      3.26 o 
   2   1  26        0.07       -0.80      1.83 o 
   3   1  26      108.61      121.11      4.28 o 
   4   1  26        0.03        1.50      3.10 o 
  -4   2  26        0.73        3.19      2.93 o 
  -3   2  26        0.34       -0.70      2.55 o 
  -2   2  26        4.25        6.25      2.80 o 
  -1   2  26       24.60       29.80      3.36 o 
   0   2  26       36.34       46.05      3.67 o 
   1   2  26       93.22       96.52      3.83 o 
   2   2  26        0.18       -2.26      2.75 o 
   3   2  26        0.13       -1.25      1.93 o 
   4   2  26        1.05        1.40      2.13 o 
  -3   3  26        3.57        3.41      2.94 o 
  -2   3  26       15.77       23.21      3.69 o 
  -1   3  26        0.45       -2.15      2.65 o 
   0   3  26       38.77       36.38      3.01 o 
   1   3  26       49.47       58.09      4.26 o 
   2   3  26        5.35        5.03      2.57 o 
  -5   0  27       13.45       20.13      3.85 o 
  -3   0  27        4.37       11.45      3.27 o 
  -1   0  27        1.95        5.79      2.61 o 
  -4   1  27        0.70        1.46      2.17 o 
  -3   1  27       18.20       22.20      2.66 o 
  -2   1  27       28.60       33.89      2.59 o 
  -1   1  27       44.43       46.98      3.80 o 
   0   1  27        0.99        0.37      2.55 o 
   1   1  27        0.00       -0.10      2.51 o 
   2   1  27        5.66        6.08      2.16 o 
   3   1  27       21.86       24.40      2.86 o 
  -4   2  27       33.09       44.95      4.48 o 
  -3   2  27        0.30       -2.76      2.76 o 
  -2   2  27       83.72      103.16      5.65 o 
  -1   2  27        0.20        4.11      2.73 o 
   0   2  27        0.03       -2.59      2.60 o 
   1   2  27        9.92       10.48      2.33 o 
   2   2  27        5.05       10.32      2.35 o 
   3   2  27        7.45       13.79      2.39 o 
  -1   3  27        5.68        5.82      3.11 o 
   0   3  27        7.03        3.38      3.00 o 
   1   3  27        9.99       15.98      2.63 o 
  -4   0  28       11.23       13.14      3.55 o 
  -2   0  28       70.59       83.57      5.18 o 
   0   0  28       28.26       28.95      3.47 o 
  -3   1  28       13.04       16.67      2.67 o 
  -2   1  28        0.06        1.06      2.91 o 
  -1   1  28        0.00       -0.62      2.82 o 
   0   1  28        0.71        2.81      2.93 o 
   1   1  28        6.99       10.61      3.32 o 
   2   1  28       19.18       17.73      3.64 o 
  -2   2  28       15.74       25.97      4.03 o 
  -1   2  28       66.24       73.28      4.83 o 
   0   2  28       18.33       14.54      3.50 o 
   1   2  28       11.49        6.51      3.37 o 
  -1   0  29       21.37       41.85      4.32 o 
  -2   1  29       15.80       20.77      4.02 o 
  -1   1  29       42.50       56.11      4.38 o 
   0   1  29       30.95       45.39      4.15 o 
   1   1  29        5.22        1.22      3.21 o 
                                                 
